# Supplementary material for: Genome-Wide Identification and Low-Temperature Expression Analysis of bHLH Genes in Prunus mume
Source: Front Genet. 2021 Oct 1;12:762135. doi: 10.3389/fgene.2021.762135 (PMC8519403; doi:10.3389/fgene.2021.762135)
Supplement: Supplementary file 1 [file DataSheet1.ZIP]

Archive with 8 entries (7 files):
- Figure/Figure1.tif
- Figure/Figure2.tif
- Figure/Figure3.tif
- Figure/Figure4.tif
- Figure/Figure5.tif
- Figure/Figure6.tif
- Figure/Figure7.tif
- Figure/
