# Supplementary material for: Genome-Wide Identification and Low-Temperature Expression Analysis of bHLH Genes in Prunus mume
Source: Front Genet. 2021 Oct 1;12:762135. doi: 10.3389/fgene.2021.762135 (PMC8519403; doi:10.3389/fgene.2021.762135)
Supplement: Supplementary file 2 [file DataSheet2.ZIP]

Archive with 9 entries (8 files):
- Supplementary Material/
- Supplementary Material/Supplementary Figure 1.tif
- Supplementary Material/Supplementary Figure 2.tif
- Supplementary Material/Supplementary Figure 3.tif
- Supplementary Material/Supplementary Figure 4.tif
- Supplementary Material/Supplementary Figure 5.tif
- Supplementary Material/Supplementary Figure 6.tif
- Supplementary Material/Supplementary Table.xlsx
- Supplementary Material/The bHLH protein sequences of P.mume and Arabidopsis..txt
