# Supplementary material for: Genome-Wide Identification and Low-Temperature Expression Analysis of bHLH Genes in Prunus mume
Source: Front Genet. 2021 Oct 1;12:762135. doi: 10.3389/fgene.2021.762135 (PMC8519403; doi:10.3389/fgene.2021.762135)
Supplement: Supplementary file 2 [file DataSheet2.ZIP › Supplementary Material/Supplementary Table.xlsx]

## Sheet: Table S1
Supplementary Table 1 Characteristics information of identified PmbHLH genes in P. mume.
Gene name	Gene ID	Chr Num	Strand	Start Position (bp)	End Position (bp)	Gene Length (bp)	ORF(bp)	Protein lengh (aa)	Exons	Introns	Subcellular localization	PI	Molecular weight (kDa)	Total number of negatively charged residues(Asp + Glu)	Total number of positively charged residues (Arg + Lys)	Instability index	Aliphatic index	Grand average of hydropathicity (GRAVY)
PmbHLH01	Pm000447	1	-	2772601	2774647	2046	1260	419	6	5	nucl	6.64	45.8206	43	41	55.62	54.51	-0.738
PmbHLH02	Pm001154	1	+	7497694	7499183	1489	1008	335	4	3	nucl	4.75	36.7408	48	32	41.13	78.03	-0.453
PmbHLH03	Pm001707	1	+	12717296	12718129	833	834	277	1	0	nucl	5.89	30.9263	38	24	64.2	77.18	-0.781
PmbHLH04	Pm002111	1	-	16716411	16717727	1316	978	325	3	2	nucl	6.54	36.6926	36	33	46.02	75.91	-0.436
PmbHLH05	Pm002160	1	-	17115421	17116340	919	648	215	2	1	cyto	9.91	23.7637	23	38	46.31	90.19	-0.287
PmbHLH06	Pm002283	1	+	18380762	18382266	1504	1083	360	4	3	nucl	4.72	40.2821	58	38	70.27	69	-0.589
PmbHLH07	Pm002304	1	+	18537831	18539492	1661	1101	366	4	3	nucl	6.68	40.4676	45	44	52.92	75.93	-0.478
PmbHLH08	Pm002305	1	+	18548437	18549827	1390	1044	347	3	2	nucl	6.19	38.9787	44	39	48.8	72.22	-0.589
PmbHLH09	Pm002868	1	+	21886732	21887298	566	567	188	1	0	nucl	7.13	21.1675	19	19	59.66	53.94	-0.797
PmbHLH10	Pm003265	1	+	24093138	24095456	2318	1608	535	5	4	nucl	5.58	58.6421	72	59	56.94	69.2	-0.66
PmbHLH11	Pm003380	1	+	24733107	24734390	1283	1035	344	3	2	nucl	5.35	38.7193	46	28	53.42	76.57	-0.507
PmbHLH12	Pm003525	1	+	25464051	25469253	5202	1026	341	7	6	nucl	5.74	36.1497	35	28	52.49	70.38	-0.373
PmbHLH13	Pm004181	2	-	3055969	3059469	3500	609	202	6	5	nucl	9.2	22.6997	24	30	54.08	67.62	-0.56
PmbHLH14	Pm004330	2	-	4101343	4102775	1432	1065	354	4	3	nucl	4.57	40.146	54	33	60.39	70.79	-0.593
PmbHLH15	Pm004489	2	-	5368688	5370406	1718	975	324	3	2	nucl	6.34	36.3749	35	33	75.02	70.43	-0.592
PmbHLH16	Pm005293	2	-	10243821	10244585	764	765	254	1	0	nucl	8.54	28.226	23	25	56.68	65.31	-0.51
PmbHLH17	Pm005302	2	-	10307792	10308815	1023	828	275	3	2	nucl	7.13	30.2939	28	28	47.21	83.02	-0.216
PmbHLH18	Pm005303	2	-	10310654	10313069	2415	1068	355	6	5	nucl	5.86	38.9965	45	37	69.29	65.66	-0.62
PmbHLH19	Pm005392	2	+	10776464	10777966	1502	1149	382	4	3	nucl	5.16	42.2876	55	39	52.81	60.52	-0.754
PmbHLH20	Pm005441	2	+	11046280	11048375	2095	1311	436	8	7	nucl	5.53	46.955	50	39	61.18	61.28	-0.635
PmbHLH21	Pm006526	2	+	17341947	17342549	602	285	94	2	1	nucl	7.93	10.709	14	15	87.08	91.28	-0.715
PmbHLH22	Pm006609	2	+	17899361	17901832	2471	1059	352	6	5	nucl	9.42	38.2343	36	47	57.28	76.16	-0.497
PmbHLH23	Pm006686	2	-	18415030	18417585	2555	1476	491	8	7	nucl	6.49	54.542	63	60	56.96	84.36	-0.464
PmbHLH24	Pm007208	2	-	22452731	22453985	1254	621	206	7	6	nucl	5.73	22.5266	30	27	51.57	78.69	-0.492
PmbHLH25	Pm007619	2	+	26671094	26675464	4370	1047	348	6	5	nucl	7.69	37.1362	33	34	48.45	63.36	-0.56
PmbHLH26	Pm007777	2	+	28293050	28295283	2233	1665	554	7	6	nucl	8.09	59.3178	58	60	55.37	58.52	-0.706
PmbHLH27	Pm008014	2	+	30227379	30228456	1077	618	205	3	2	cyto_nucl	8.69	22.9214	20	23	67.07	104.49	-0.186
PmbHLH28	Pm008898	2	+	36996444	37000388	3944	729	242	5	4	nucl	5.48	27.4703	41	36	65.24	86.24	-0.512
PmbHLH29	Pm009457	2	-	41079994	41081531	1537	579	192	3	2	nucl	9.86	22.7014	23	33	46.95	76.15	-0.692
PmbHLH30	Pm009474	2	+	41196257	41197775	1518	1332	443	3	2	nucl	5.01	49.8502	63	43	55.75	72.19	-0.524
PmbHLH31	Pm010210	3	+	3231821	3242076	10255	966	321	5	4	nucl	5.35	34.4746	41	28	47.51	79.94	-0.218
PmbHLH32	Pm010610	3	+	5577990	5578968	978	864	287	2	1	nucl	4.86	32.3737	33	24	66.79	72.09	-0.414
PmbHLH33	Pm014068	4	-	9083094	9084061	967	627	208	3	2	nucl	6.18	24.0331	32	29	60.88	81.54	-0.713
PmbHLH34	Pm014359	4	+	12020270	12021635	1365	873	290	5	4	nucl	6.63	32.6612	37	35	45.68	56.83	-0.874
PmbHLH35	Pm014785	4	+	15409187	15411559	2372	1584	527	8	7	nucl	6.63	58.2979	51	48	56.76	52.9	-0.707
PmbHLH36	Pm015864	4	-	21795921	21796831	910	276	91	2	1	cyto_nucl	7.93	10.3647	14	15	80.6	101.76	-0.57
PmbHLH37	Pm016093	4	-	23090139	23092513	2374	1572	523	3	2	nucl	5.49	57.2432	60	49	56.95	70.11	-0.524
PmbHLH38	Pm016406	5	-	1121335	1123423	2088	1095	364	6	5	nucl	6.83	40.4368	42	41	44.93	54.95	-0.833
PmbHLH39	Pm017800	5	+	14184170	14187294	3124	1467	488	8	7	nucl	8.43	52.814	44	47	52.84	54.61	-0.497
PmbHLH40	Pm018355	5	+	17811164	17813286	2122	1869	622	3	2	nucl	7.16	68.8132	72	72	47.3	82.12	-0.375
PmbHLH41	Pm018950	5	+	21405963	21406875	912	831	276	2	1	nucl	8.72	30.464	31	37	42.98	77.54	-0.288
PmbHLH42	Pm019418	5	-	23795833	23796820	987	633	210	3	2	nucl	9.48	23.1125	20	26	59.99	91.43	-0.291
PmbHLH43	Pm019419	5	+	23798881	23799840	959	693	230	2	1	nucl	10.1	25.8297	20	38	63.18	78.39	-0.582
PmbHLH44	Pm019784	5	-	25722913	25725389	2476	1305	434	3	2	nucl	5.87	47.753	43	38	62.16	76.18	-0.433
PmbHLH45	Pm020164	6	+	1520722	1526088	5366	2103	700	7	6	nucl	5.11	78.2559	101	69	70.02	72.54	-0.629
PmbHLH46	Pm020229	6	-	1875528	1878855	3327	897	298	6	5	nucl	6.01	31.8842	34	31	46.01	76.31	-0.353
PmbHLH47	Pm020642	6	-	4136027	4137526	1499	1500	499	1	0	nucl	5.42	55.3725	68	55	48.75	75.51	-0.451
PmbHLH48	Pm020878	6	+	5487541	5490305	2764	1860	619	8	7	nucl	5.08	69.4207	90	57	47.76	70.37	-0.757
PmbHLH49	Pm020879	6	+	5492487	5495709	3222	1770	589	7	6	nucl	4.98	66.7909	93	54	56.57	78.29	-0.589
PmbHLH50	Pm021008	6	-	6189411	6191073	1662	1035	344	4	3	nucl	7.05	38.2815	40	40	45.36	76.51	-0.417
PmbHLH51	Pm021043	6	-	6354429	6356660	2231	1011	336	5	4	nucl	6.68	37.3777	45	44	64.22	59.17	-0.949
PmbHLH52	Pm021172	6	-	7157237	7158750	1513	1089	362	5	4	nucl	5.28	39.7259	45	34	59.15	64.12	-0.714
PmbHLH53	Pm021173	6	-	7162265	7163759	1494	1074	357	5	4	nucl	5.2	39.7817	48	34	52.46	61.2	-0.811
PmbHLH54	Pm021290	6	-	7818404	7820919	2515	945	314	3	2	nucl	6.26	33.8092	34	31	44.89	70.25	-0.447
PmbHLH55	Pm021763	6	+	11143518	11146241	2723	1323	440	7	6	nucl	5.65	48.6806	53	46	46.65	61.89	-0.596
PmbHLH56	Pm023207	7	+	3125588	3127257	1669	945	314	3	2	nucl	8.81	34.987	31	36	56.48	86.69	-0.369
PmbHLH57	Pm023237	7	+	3449826	3451883	2057	2058	685	1	0	nucl	5.44	74.9033	83	70	49.4	68.79	-0.586
PmbHLH58	Pm023725	7	+	7648923	7650744	1821	1110	369	3	2	chlo	8.84	40.6736	35	41	47.7	87.94	-0.304
PmbHLH59	Pm023735	7	-	7727141	7728701	1560	1455	484	2	1	nucl	7.18	54.4071	53	53	45.09	77.93	-0.468
PmbHLH60	Pm023738	7	-	7775489	7777070	1581	1458	485	2	1	nucl	6.51	54.1671	57	53	45.96	78.74	-0.424
PmbHLH61	Pm023805	7	-	8356136	8359682	3546	1911	636	7	6	nucl	5.76	71.3579	86	75	52.39	82.42	-0.454
PmbHLH62	Pm024579	7	-	13129147	13130941	1794	1032	343	7	6	nucl	6.67	38.2469	43	42	50.72	67.64	-0.689
PmbHLH63	Pm024587	7	+	13178898	13181679	2781	1626	541	4	3	nucl	5.43	59.1383	67	55	45.5	77.47	-0.505
PmbHLH64	Pm024636	7	+	13462284	13465774	3490	840	279	6	5	nucl	5.77	29.9812	37	32	59.93	64.7	-0.677
PmbHLH65	Pm024715	7	-	13867247	13868056	809	561	186	3	2	cyto	9.16	20.975	24	28	40.95	93.76	-0.447
PmbHLH66	Pm024716	7	-	13872300	13873018	718	564	187	2	1	cyto	9.23	20.9182	22	27	36.78	97.97	-0.274
PmbHLH67	Pm024780	7	+	14293702	14294408	706	279	92	2	1	mito	9.17	10.2715	12	14	92.34	93.37	-0.626
PmbHLH68	Pm024836	7	+	14594161	14599526	5365	1395	464	8	7	nucl	9.9	52.0069	45	63	63.18	55.86	-0.89
PmbHLH69	Pm025009	7	+	15542662	15547436	4774	1731	576	11	10	nucl	6.34	62.953	68	63	45.33	59.46	-0.72
PmbHLH70	Pm025178	7	+	16377142	16378493	1351	849	282	6	5	nucl	5.7	31.8123	37	31	48.22	54.61	-0.769
PmbHLH71	Pm025589	8	-	3159017	3160433	1416	756	251	2	1	nucl	7.05	28.284	34	34	50.54	87.81	-0.532
PmbHLH72	Pm025821	8	-	5532100	5534244	2144	1041	346	6	5	nucl	8.84	38.9344	33	37	51.53	62.57	-0.793
PmbHLH73	Pm026380	8	-	9543457	9544164	707	708	235	1	0	nucl	9.99	26.4153	18	28	58.39	74.3	-0.549
PmbHLH74	Pm026389	8	-	9601543	9604021	2478	1182	393	7	6	nucl	5.46	42.924	43	30	66.16	67.33	-0.5
PmbHLH75	Pm026758	8	-	11594045	11595665	1620	981	326	5	4	nucl	6.11	36.1851	43	40	58.23	55.09	-0.97
PmbHLH76	Pm027004	8	-	12940452	12942719	2267	1413	470	7	6	nucl	4.91	51.0499	56	39	46.38	70.36	-0.503
PmbHLH77	Pm027191	8	+	13986585	13989456	2871	1710	569	8	7	nucl	8.36	63.7803	55	58	69.72	79.38	-0.401
PmbHLH78	Pm027715	8	+	16652491	16655636	3145	1458	485	7	6	nucl	6.3	50.6609	38	31	55.53	59.03	-0.519
PmbHLH79	Pm028604	scaffold158	+	7029	8617	1588	1317	438	3	2	nucl	6.74	49.5438	58	56	46.7	80.75	-0.607
PmbHLH80	Pm028605	scaffold158	+	15800	17441	1641	1488	495	2	1	nucl	6.95	55.5331	56	55	47.77	71.09	-0.577
PmbHLH81	Pm028606	scaffold158	+	28300	29997	1697	1473	490	2	1	nucl	6.79	55.0058	57	55	43.89	76.14	-0.448
PmbHLH82	Pm028607	scaffold158	+	44396	46402	2006	1452	483	2	1	nucl	6.41	54.0024	56	52	46.58	76.07	-0.455
PmbHLH83	Pm028748	scaffold162	-	1007815	1009874	2059	1296	431	4	3	nucl	5.6	48.3694	58	45	66.05	72.67	-0.642
PmbHLH84	Pm028948	scaffold205	-	359624	360742	1118	729	242	3	2	chlo	6.72	27.4361	29	28	70.22	92.73	-0.452
PmbHLH85	Pm028949	scaffold205	-	365225	366340	1115	732	243	3	2	nucl	5.9	27.7354	33	30	62.01	89.09	-0.509
PmbHLH86	Pm029004	scaffold205	+	782067	783532	1465	681	226	2	1	nucl	6.19	24.9793	33	30	64.19	86.37	-0.596
PmbHLH87	Pm029081	scaffold205	-	1282280	1283630	1350	693	230	6	5	nucl	5.61	25.8638	30	23	41.42	75.43	-0.66
PmbHLH88	Pm029113	scaffold205	-	1465286	1467486	2200	1362	453	6	5	chlo	8.69	49.9339	34	39	52.62	67.2	-0.403
PmbHLH89	Pm029399	scaffold2569	-	8329	9944	1615	1482	493	2	1	nucl	7.08	55.4652	58	57	53.39	73.35	-0.556
PmbHLH90	Pm029465	scaffold265	+	411621	414591	2970	507	168	5	4	nucl	5.92	18.3327	24	23	53.91	77.68	-0.519
PmbHLH91	Pm029883	scaffold371	-	193035	195616	2581	1743	580	8	7	nucl	6.45	63.4598	60	57	47.59	63.43	-0.723
PmbHLH92	Pm030530	scaffold56	+	590958	593491	2533	1560	519	9	8	nucl	5.28	55.6306	63	47	56.45	59	-0.666
PmbHLH93	Pm030884	scaffold630	-	195118	196449	1331	1332	443	1	0	nucl	6.72	49.2167	46	43	52.56	64.94	-0.706
PmbHLH94	Pm031098	scaffold764	+	146343	147024	681	456	151	2	1	nucl	8.76	17.1687	16	18	63.35	87.81	-0.583
PmbHLH95	Pm031103	scaffold764	+	221256	222484	1228	741	246	3	2	nucl	6.12	28.29	33	30	65.08	86.79	-0.578

## Sheet: Table S2
Supplementary Table 2 Informations of the predicted functions of PmbHLHs.
Subfamily	Locus name	At orthologue	Locus name	Alias	Function in Arabidopsis
Ia	PmbHLH04	AtbHLH094	At1g22490
	PmbHLH11	AtbHLH096	At1g72210
	PmbHLH15	AtbHLH096	At1g72210
	PmbHLH27	AtbHLH045	At3g06120	MUTE	Controls meristemoid differentiation during stomatal development
	PmbHLH30	AtbHLH097	At3g24140	FAMA	Promote differentiation of stomatal guard cells
	PmbHLH44	AtbHLH098	At5g53210	SPCH	establish the asymmetric divisions of stomatal lineage
	PmbHLH56	AtbHLH096	At1g72210
	PmbHLH83	AtbHLH070	At2g46810	MYC70	Interacts with ICE1 and negatively regulates cold-responsive genes and cold tolerance
Ib(1)	PmbHLH17	AtbHLH095	At1g49770	RGE1	Retarded growth of embryo 1
	PmbHLH54	AtbHLH095	At1g49770	RGE1	Retarded growth of embryo 1
Ib(2)	PmbHLH33	AtbHLH162	At4g20970
	PmbHLH42	AtbHLH120	At5g51790
	PmbHLH43	AtbHLH126	At4g25410
	PmbHLH58			XRCC3	Aberrant meiosis with extensive chromosome fragmentation
	PmbHLH65	AtbHLH162	At4g20970
	PmbHLH66	AtbHLH162	At4g20970
	PmbHLH84	AtbHLH038	At3g56970	ORG2	OBP3-responsive gene 3
	PmbHLH85	AtbHLH038	At3g56970	ORG2	OBP3-responsive gene 3
	PmbHLH94	AtbHLH038	At3g56970	ORG2	OBP3-responsive gene 3
	PmbHLH95	AtbHLH038	At3g56970	ORG2	OBP3-responsive gene 3
III(a+c)	PmbHLH02	AtbHLH029	At2g28160	FIT	Required for the up-regulation of responses to iron deficiency in Arabidopsis roots
	PmbHLH28	AtbHLH035	At5g57150
IIIb	PmbHLH06	AtbHLH093	At5g65640	NFL	Involved in GA mediated control of flowering time
	PmbHLH14	AtbHLH093	At5g65640	NFL	Involved in GA mediated control of flowering time
	PmbHLH37	AtbHLH116	At3g26744	ICE/SCRM	Control stomatal development; implicated in the cold acclimation response and freezing tolerance
	PmbHLH63	AtbHLH116	At3g26744	ICE/SCRM	Control stomatal development; implicated in the cold acclimation response and freezing tolerance
III(d+e)	PmbHLH40	AtbHLH013	At1g01260	JAM2	bHLH13 interacts with JAZ proteins, and functions redundantly with bHLH3, bHLH14 and bHLH17 to negatively regulate jasmonate responses.
	PmbHLH47	AtbHLH003	At4g16430	JAM3	bHLH3 interacts with JAZ proteins, and functions redundantly with bHLH13, bHLH14 and bHLH17 to negatively regulate jasmonate responses.
	PmbHLH57	AtbHLH006	At1g32640	MYC2/JAI1/JIN1	Involved in abscisic acid, jasmonic acid and light signalling pathways
	PmbHLH59	AtbHLH014	At4g00870
	PmbHLH60	AtbHLH004	At4g17880	MYC4	Activate JA-responses;in blue light mediated secondary cell wall biogenesis
	PmbHLH79	AtbHLH004	At4g17880	MYC4	Activate JA-responses;in blue light mediated secondary cell wall biogenesis
	PmbHLH80	AtbHLH014	At4g00870	BHLH14	bHLH14 interacts with JAZ proteins, and functions redundantly with bHLH3, bHLH13 and bHLH17 to negatively regulate jasmonate responses.
	PmbHLH81	AtbHLH004	At4g17880	MYC4	Activate JA-responses;in blue light mediated secondary cell wall biogenesis
	PmbHLH82	AtbHLH014	At4g00870	BHLH14	bHLH14 interacts with JAZ proteins, and functions redundantly with bHLH3, bHLH13 and bHLH17 to negatively regulate jasmonate responses.
	PmbHLH89	AtbHLH014	At4g00870	BHLH14	bHLH14 interacts with JAZ proteins, and functions redundantly with bHLH3, bHLH13 and bHLH17 to negatively regulate jasmonate responses.
IIIf	PmbHLH45	AtbHLH042	At4g09820	TT8	Partially redundantly regulate anthocyanin
	PmbHLH61	AtbHLH001	At5g41315	GL3	Biosynthesis, trichome and root hair development
IVa	PmbHLH07	AtbHLH025	At4g37850
	PmbHLH08	AtbHLH025	At4g37850
	PmbHLH50	AtbHLH025	At4g37850
IVb	PmbHLH51	AtbHLH121	At3g19860	URI	Acts as an essential part of the iron deficiency signaling pathway.
	PmbHLH75	AtbHLH121	At3g19860	URI	Acts as an essential part of the iron deficiency signaling pathway.
IVc	PmbHLH90	AtbHLH105	At5g54680	ILR3	Modulate metal homeostasis and auxin-conjugate metabolism
IVd	PmbHLH29	AtbHLH092	At5g43650
	PmbHLH77	AtbHLH041	At5g56960
Va	PmbHLH69	AtbHLH046	At5g08130	BIM1	Involved in brassinosteroid signaling;positively modulates the shade avoidance syndrome in Arabidopsis seedlings
Vb	PmbHLH05
	PmbHLH41	AtbHLH051	At2g40200
	PmbHLH71	AtbHLH106	At2g41130	STC8	Knockout lines are more sensitive to NaCl, KCl, LiCl, ABA, and low temperatures than the wild-type.
	PmbHLH86	AtbHLH030	At1g68810	ABS5/T5L1
VII(a+b)	PmbHLH10	AtbHLH008	At1g09530	PIF3/PAP3/POC1	Light and gibberellin signaling responses
	PmbHLH18	AtbHLH024	At4g36930	SPT	Regulator of carpel margin development; mediator of germination responses to light and temperature
	PmbHLH35	AtbHLH009	At2g43010	PIF4/SRL2	PIF4 was recently shown to also mediate plant architecture responses to high temperatures
	PmbHLH39	AtbHLH016	At4g00050	PIF8/UNE10/SAC 10	Involved in the fertilization process;encodes a phytochrome interacting factor
	PmbHLH68	AtbHLH016	At4g00050	PIF8/UNE10/SAC 10	Involved in the fertilization process;encodes a phytochrome interacting factor
	PmbHLH74	AtbHLH024	At4g36930	SPT	Regulator of carpel margin development; mediator of germination responses to light and temperature
	PmbHLH88	AtbHLH015	At2g20180	PIF1/PIL5	Bind to activated phytochromes and mediate
VIIIa	PmbHLH32	AtbHLH052	At1g30670
VIIIb	PmbHLH03	AtbHLH040	At4g00120	IND1/EDA33/GT140	Required for the differentiation, in the Arabidopsis fruit, of three cell types involved in seed dispersal
	PmbHLH09			ROX	Modulates axillary meristem formation
	PmbHLH16	AtbHLH088	At5g67060	HEC1	Edundantly control the development of the transmitting tract and stigma; each of these proteins can form heterodimers with SPATULA
	PmbHLH73	AtbHLH037	At3g50330	HEC2	Edundantly control the development of the transmitting tract and stigma; each of these proteins can form heterodimers with SPATULA
	PmbHLH93	AtbHLH087	At3g21330
VIIIc(1)	PmbHLH34	AtbHLH086	At5g37800	RSL1
VIIIc(2)	PmbHLH19	AtbHLH085	At4g33880	RSL2	Partially redundant and involved in root hair
	PmbHLH52	AtbHLH085	At4g33880	RSL2	Partially redundant and involved in root hair
	PmbHLH53	AtbHLH084	At2g14760
IX	PmbHLH01	AtbHLH130	At2g42280	AKS3/FBH4	ABA-responsive kinase substrate 3; flowering
	PmbHLH13	AtbHLH130	At2g42280	AKS3/FBH4	ABA-responsive kinase substrate 3; flowering
	PmbHLH25	AtbHLH128	At1g05805	AKS2	ABA-responsive kinase substrate 2
	PmbHLH38	AtbHLH130	At2g42280	AKS3/FBH4	ABA-responsive kinase substrate 3; flowering
	PmbHLH72	AtbHLH130	At2g42280	AKS3/FBH4	ABA-responsive kinase substrate 3; flowering
XI	PmbHLH12	AtbHLH059	At4g02590	UNE12	Involved in the fertilization process
	PmbHLH46	AtbHLH059	At4g02590	UNE12	Involved in the fertilization process
	PmbHLH76	AtbHLH066	At2g24260	DROP1/LRL1	Regulates root hair and sperm cell development
	PmbHLH78	AtbHLH066	At2g24260	DROP1/LRL1	Regulates root hair and sperm cell development
XII	PmbHLH20	AtbHLH074	At1g10120	CIB4
	PmbHLH22	AtbHLH031	At1g59640	BPE/BPEP/BPEUB/ZCW32	Controls petal size
	PmbHLH24	AtbHLH137	At5g50915	CKG	CYTOKININ-RESPONSIVE GROWTH REGULATOR
	PmbHLH26	AtbHLH078	At5g48560	CIB2
	PmbHLH55	AtbHLH063	At4g34530	CIB1	Shown to interact with the blue-light receptor
	PmbHLH62	AtbHLH137	At5g50915
	PmbHLH64	AtbHLH079	At5g62610
	PmbHLH70	AtbHLH050	At1g73830	BEE3	Positively modulates the shade avoidance syndrome in Arabidopsis seedlings.
	PmbHLH87	AtbHLH075	At1g25330	CES	a positive regulator of brassinosteroid biosynthesis
	PmbHLH91	AtbHLH062	At3g07340	CIB3
	PmbHLH92	AtbHLH049	At1g68920	CIL1
XIV	PmbHLH31			APG7/ATG7/PEUP4	Contributes to plant basal immunity towards fungal infection.
XV	PmbHLH21			KDR,/KIDARI/ PRE6	Involved in blue/far-red light signaling.
	PmbHLH36			PRE5
	PmbHLH67	AtbHLH135	At1g74500	PRE3
Orphans	PmbHLH23	AtbHLH090	At1g10610
	PmbHLH48	AtbHLH021	At2g16910	AMS	Required for correct anther development, particularly tapetum development
	PmbHLH49	AtbHLH021	At2g16910	AMS	Required for correct anther development, particularly tapetum development

## Sheet: Table S3
Supplementary Table 3 List of the DNA-binding categories in PmbHLH proteins
Protein number	bHLH domain						Binding activity
PmbHLH01	RGCATHPRSIAERVRRTRISERMRKLQELVP--------NMDKQTNTADMLDLAVEYIKDL						Non-G-box
PmbHLH02	QKVDRSRTLVSERRRRGRMKERLYALRSLVP--------NIT-KMDKASIVGDAVLYVQDL						Non-G-box
PmbHLH03	VRISDDPQSVAARHRRERISEKIRILQRLVP-------GGT--KMDTASMLDEAIRYVKFL						Non-DNA-binding
PmbHLH04	METQRMTHIAVERNRRKQMNDYLAALRAMMP-------MCYAQRGDQASIIGGAINFVKEL						Non-DNA-binding
PmbHLH05	KVIAAKKHSDSERRRRMRINGQYATLRTVLP-------NLI--KMDKASVLAETVRQVREL						G-box
PmbHLH06	LEGQPSKNLMAERRRRKRLNDRLSMLRSIVP--------KIS-KMDRTSILGDTIDYMKEL						Non-DNA-binding
PmbHLH07	TPSHAQEHIMAERKRREKLSERFIALSAIVP--------GLK-KMDKASVLGDAIKHVKQL						G-box
PmbHLH08	SPLHAQDHVLAERKRREKLSQRFIALSALVP--------GLK-KMDKASVLGDAIKYVKHL						G-box
PmbHLH09	VRLSTDPQSVAARERRHRISDRFKILQSLVP-------GGT--KMDTVSMLEEAIHYVKFL						Non-DNA-binding
PmbHLH10	RQDPVMPSNNNSSVNFSHFSRPMALVKSNLQSIGVVAGSGLSNKPPESTLIDSSSGLPKES						Non-DNA-binding
PmbHLH11	IENQRMTHIAVERNRRKQMNEYLSVLRSLMP------DSYVQ-RGDQASIIGGAINFVKEL						Non-DNA-binding
PmbHLH12	RGQATDPHSIAERLRRERIAERMKALQELVP-------SCN--KTDRAAMLDEIVDYVKFL						Non-DNA-binding
PmbHLH13	RGCATHPRSIAERVRRTRISDRIRKLQDLVP--------NMDKQTNTADMLDEAVEYVKFL						Non-G-box
PmbHLH14	LQGQPSKNLMAERRRRKRLNDRLSMLRSIVP--------KIS-KMDRTSILGDTIDYMKEL						Non-DNA-binding
PmbHLH15	IENQRMTHIVVERNRRKQMNEYLAVLRSLMP-------QSYAQRGDQASIIGGAINFVKEL						Non-DNA-binding
PmbHLH16	VKISKDPQSVAARHRRERISERIRILQRLVP--------GGT-KMDTASMLDEAIHYVKFL						Non-E-box
PmbHLH17	NESEHGMHTWTERERRKKMRDMFSSLHALLP-------QLPM-KAYKSTIVDEAVRYIKSL						Non-DNA-binding
PmbHLH18	PPRSLSKRSRAAERRRSRINEKMKALQNLIP-------NSN--KTDKASMLDEAIEYLKQL						Non-E-box
PmbHLH19	RGSATDPQSLYARKRRERINERLRILQNLVP--------NGT-KVDISTMLEEAVHYVKFL						Non-DNA-binding
PmbHLH20	RGQATNSHSLAERVRREKISERMRLLQELVP-------GCNK-ITGKAVMLDEIINYVQSL						Non-DNA-binding
PmbHLH21	SRQSGTSRNISDE----QITDLVSKLQQLLP----EIRNRRSDKVSASKVLQETCNYIKNL						Non-DNA-binding
PmbHLH22	RGQATDSHSLAERARREKISERMKILQDLVP-------GCNK-VIGKALVLDEIINYIQSL						Non-DNA-binding
PmbHLH23	SGQYQSKNLFAERNRRSRIKDGHFALRALVP--------KIS-KMDIPMIIGDAVEYIEEL						Non-DNA-binding
PmbHLH24	RGEATDSHSLAERARREKISERMKLLQSLVP-------GCDQ-INGKAHVLDEIIKYVQLL						Non-DNA-binding
PmbHLH25	RGCATHPRSIAERERRTRISGKLKKLQDLVP--------NMDKQTSYADMLDLAVQHIKGL						Non-G-box
PmbHLH26	RGQATDSHSLAERVRREKISERMKFLQDLVP-------GCNK-VTGKAVMLDEIINYVQSL						Non-DNA-binding
PmbHLH27	-----MSHIAVERNRRKQMNEHLKVLRSLTP------CFYIK-RGDQASIIGGVIEFIKEL						Non-DNA-binding
PmbHLH28	ASSMASKNIVSERNRRKKLNERLFALRAVVP--------KIS-KMDKASIIKDAIDYIQEL						Non-DNA-binding
PmbHLH29	------SHMLNERMRREKQKQGYMALHSMLP-------TGA--KSDKNWIVQMTAMNIQQL						Non-DNA-binding
PmbHLH30	VESQRMTHIAVERNRRKQMNEHLRVLRSLMP------GSYVQ-RGDQASIIGGAIEFVREL						Non-DNA-binding
PmbHLH31	ALAALKNHSEAERRRRERINAHLSTLRGLVP--------CTE-KITITAALG--FDSFLVM						G-box
PmbHLH32	GAVTLSAQSIAARERRRRITEKTQELGRLIP-------GAT--KMNTAEMLQAAYKYVKFL						Non-DNA-binding
PmbHLH33	SSSTKVERRVIEKNRRNQMKVLYSKLNSLLP------RQNSQEPPSLPDQIDEAINYIKSL						Non-G-box
PmbHLH34	SSPTKDPQSIAAKNRRERISERLRILQELVP-------NGC--KVDLVTMLEKAISYVKFL						Non-DNA-binding
PmbHLH35	RSRAAEVHNLSERRRRDRINEKMRALQELIP-------HSN--KTDKASMLDEAIEYLKSL						G-box
PmbHLH36	MSSRRSRQSGTPTIKDDQIIELVSKLRQLVP----EIRDRRSDKVSASKVLQETCSYIRNL						Non-DNA-binding
PmbHLH37	KKGLPMKNLMAERRRRKKLNDRLYMLRSVVP--------KIS-KMDRASILGDAIDYLKEL						Non-G-box
PmbHLH38	RGFATHPRSIAERMRRTRISERMKKLQDLFP--------NMDKQINTAEMLDLAVEFIKDL						Non-G-box
PmbHLH39	RSRAAAIHNQSERKRRDKINQRMKTLQKLVP--NSSKGGCMSQVTDKASMLDEVIEYLKNL						G-box
PmbHLH40	GREEPLNHVEAERQRREKLNQRFYALRAVVP--------NIS-KMDKASLLGDAIAYINEL						Non-DNA-binding
PmbHLH41	AATASKSHSQAEKRRRDRINAQLATLRKLIP-------KSD--KMDKAALLGSVIDHVKDL						G-box
PmbHLH42	DGKKKMMHREIEKKRRQEMAALYASLRSVLP------LQYIKGKRSLAEHMNEAVNYIKHL						G-box
PmbHLH43	KKKKMMMHRENERQRRQEMGTLHASLRSLLP------LEFIKGKRSISDHMNEAVNYIKHL						G-box
PmbHLH44	GQQTRMSHITVERNRRKQMNDHLSVLRSLMP------CFYVK-RGDQASIIGGVVDYINEL						Non-DNA-binding
PmbHLH45	QDELSANHVMAERRRREKLNERFIILRSLVP--------FVT-KMDKASILGDTIEYVKQL						Non-DNA-binding
PmbHLH46	RGQATDPHSIAERLRRERIAERIRALQELVP--------SVN-KTDRAAMLDEIMDYVKFL						Non-DNA-binding
PmbHLH47	GREEPLNHVEAERQRREKLNQRFYALRAVVP--------NIS-KMDKASLLGDAITYITDL						Non-DNA-binding
PmbHLH48	GKGPQSKNLFAERKRRKKLNERLYRLRSLVP--------NIS-KMDKAAILGDAIDYVKDL						Non-G-box
PmbHLH49	GKVPQAKNLVAERKRRKKLNERLFALRALVP--------NIS-KLDRASILGDAIEYVQEL						Non-G-box
PmbHLH50	RLSTTQDHIIAERKRREKLSQRFIALSAMVP--------GLK-KMDKASVLGDAIKYIKQL						G-box
PmbHLH51	LTARKIQKADREKLRRDRLNEQFLELGNVLD-------PDRP-KNDKATILADTIQVLKDL						G-box
PmbHLH52	RGSAIDPQSLYARKRREKINERLRVLQNLVP-------NGT--KVDISTMLEEAVHYVKFL						Non-DNA-binding
PmbHLH53	RGSATDSQSIYARKRREKINTRLRILQNLVP--------NGT-KVDISTMLEEAVQYVKFL						Non-DNA-binding
PmbHLH54	ESDDHEMHIWTERERRKKMRNMFANLHALLP--------QLPPKADKSTIVDEAVNYIKTL						Non-DNA-binding
PmbHLH55	RGQATDSHSLAERVRREKISERMKYLQDLVP-------GCNK-ITGKAGMLDEIINYVQSL						Non-DNA-binding
PmbHLH56	AETQRMTHIAVERNRRKQMNEHLAILRSLMP------DSYVQ-RGDQASIVGGAIELVKEL						Non-DNA-binding
PmbHLH57	GREEPLNHVEAERQRREKLNQRFYALRAVVP--------NVS-KMDKASLLGDAISYINEL						Non-DNA-binding
PmbHLH58	GVAVVLTNQVVDVGPMDGIDGRLGNLECLHT-------SARRVSPMLGLAWAHCVNSRVFL						Non-DNA-binding
PmbHLH59	RESSLLNHVEAERQRREKLNHRFYLLRSVVP--------NVS-KMDRSSLLADAVAYINQL						Non-DNA-binding
PmbHLH60	RESALSNHVEAERQRREKLNHRFYVLRSVVP--------NVS-KMDKSSLLADAVSYINQL						Non-DNA-binding
PmbHLH61	ADEIGMNHALSERRRREKLNERFCVLKSMVP--------SIS-KDDKVSILDDAIEYLKDL						Non-DNA-binding
PmbHLH62	RGQATDSHSLAERVRREKISERMKMLQRLVP-------GCDK-VTGRAVMLDEIINYVQSL						Non-DNA-binding
PmbHLH63	KKGLPMKNLMAERRRRKKLNDRLYMLRSVVP--------KIS-KMDRASILGDAIEYLKEL						Non-G-box
PmbHLH64	RGQATDSHSLAERARREKISERMKLLQDLVP-------GCNK-VIGKALVLDEIINYIQSL						Non-DNA-binding
PmbHLH65	ESSSKLDRKTVERNRRIHMKDLCFKLASLIPPQHSKPSNSKD-TLSQQNQLDLASSYIKQL						Non-G-box
PmbHLH66	ESSSKLDRKTVERNRRIHMKGLCFKLASLVPPQHSKASNSKD-TLSQQNQLDLASSYIKQL						Non-G-box
PmbHLH67	-----SRQSGGARISDDQINDLVSKLQQLLP---EIRNSRRSDKASAATVLQETCNYIRSL						Non-DNA-binding
PmbHLH68	PKRAAAVHNQSERKRRDRINQKMKALQRLVP--------NAS-KTDKASMLDEVIKYLEQL						G-box
PmbHLH69	YKGDLRVKVDVKSSDQKANTPRFQMLRELIP-------HSDQ-KRDKASFLLEVIEYIQFL						Non-DNA-binding
PmbHLH70	RGQATDSHSLAERVRRGKINERLRCLQNIVP-------GCSK-TMGMAVMLDEIINYVQSL						Non-DNA-binding
PmbHLH71	ALAALKNHKEAEKRRRERINSHLDKLRGLLP--------CNS-KTDKASLLAKVVQRVKEL						G-box
PmbHLH72	RGCATHPRSIAERVRRTRISERMRKLQELVP--------NMDKQTNTADMLDLAVEYIKDL						Non-G-box
PmbHLH73	VKISKDPQSVAARHRRERISEKIRILQRLVP-------GGT--KMDTASMLDEAIHYVKFL						Non-E-box
PmbHLH74	RSRAAEVHNMSEKRRRSRINEKMKALQNLIP--------NSN-KTDKASMLDEAIEYLKQL						G-box
PmbHLH75	IAARKVQKADREKLRRDRLNEHFHELGNTLD--------PDRPKNDKATILTDTIQMLKDL						G-box
PmbHLH76	RGQATDPHSIAERLRREKIAERMKNLQELVP-------NSN--RTDKASMLDEIIEYVKFL						Non-DNA-binding
PmbHLH77	PTSSQLHHMISERKRREKLNESFHTLKSLLP-------PGT--KKDKASVLTTAREYLISL						G-box
PmbHLH78	RGQATDPHSIAERLRRERIAERMKALQELVP--------NAN-KTDKASMLDEIIDYVKFL						Non-DNA-binding
PmbHLH79	HAPQLLKHVEAERQRREKLNHRFYVLRSVVP--------NVS-KMDRSSLLADAVAYINQL						G-box
PmbHLH80	RESQLLNHVEAERQRREKLNHRFYVLRSVVP--------NVS-KMDRSSLLADAVAYINQL						Non-DNA-binding
PmbHLH81	TGKESSTHVKAERQRREKLNHRFYVLRSVVP--------NVS-KMDRSSLLADAVAYINQL						G-box
PmbHLH82	RASQLLNHVEAERQRREKLNHRFYVLRSVVP--------NVS-KMDRSSLLADAVSYINQL						Non-DNA-binding
PmbHLH83	VESQRMTHIAVERNRRRQMNDHLNVLRSLMP------TSYIQ-RGDQASIVGGAIDFVKEL						Non-DNA-binding
PmbHLH84	TMAKKLNHNASERDRRKKMNSLYSSLRSLLP------MDQGK-KLSIPNTISHVLKYIPEL						G-box
PmbHLH85	AVAKKLNHNASERDRRKKINSLYSSMRSLLP------MDQAK-KLSIPNTISRVLKYIPEL						G-box
PmbHLH86	ALAASKSHSEAERRRRERINNHLAKLRSLLP--------STT-KTDKASLLAEVIQHVKEL						G-box
PmbHLH87	RGQATDSHSLAERVRREKINERLRCLQNLVP-------GCYK-TMGMAVMLDVVISYVQSL						Non-DNA-binding
PmbHLH88	RTRAAELHNMSERKRRKKIRGKLGALQQLIP-------NCN--TSDRASMLDDAIKHIKAL						G-box
PmbHLH89	DRESPINHVEAERQRREKLNHRFYALRSVVP--------NVS-KMDKASLLSDAVVYINKL						Non-DNA-binding
PmbHLH90	SCSGSSSKACREKLRRDRLNDKFLELGSILE-------PGRPPKTDKAAILVDAVRMVNQL						Non-DNA-binding
PmbHLH91	RGQATDSHSLAERVRREKISERMKLLQDLVP-------GCNK-VTGKALMLDEIINYVQSL						Non-DNA-binding
PmbHLH92	RGQATNSHSLAERVRREKISERMKFLQDLVP-------GCSK-VTGKAVMLDEIINYVQSL						Non-DNA-binding
PmbHLH93	VKISSDPQTVAARQRRERISERIRVLQRLVP-------GGS--KMDTASMLDEAANYLKFL						Non-DNA-binding
PmbHLH94	TVVKKLNHNVSERDRRKKINTLYSTLRSLLP-----MSDQMK-KLSNPMAISRAVKYIPEL						G-box
PmbHLH95	TMVKKLNHNASERDRRQKINSLYSSLRSLLP------MDQMK-KLSIPNTISRVVKYIPEL						G-box

## Sheet: Table S4
Supplementary Table 4 Conserved motifs predicted by MEME program in P. mume bHLH proteins
Motif	Width	Best possible match
1	29	HSLAERRRREKJNERLKALRSLVPNCSKM
2	21	DKASMLDEAIEYVKELQKQVE
3	50	WFYFYSVSLTQSFAAGHATNNILGRAFCSGGFVWLAGAHELQFYECERVK
4	40	QRLQFIVQNRPEWWVYSIFWQASKDSNDQVALSWAGGHFK
5	21	LAKJMNALESLGLQVLHASIS
6	49	EARMHGIQTLVCIPTPCGVLELASLDVIKEDWGLVHLSKSLFGSDNNRV
7	15	DYIHVRARRGQATDS
8	21	PEVDVKIVGSDAMIRVQCPKQ
9	21	VKELMIQDVVARVPYGFTSEE
10	50	SRDGNVLVPLLENGMFSGGQKDLTRQEGGTKEAAPINIGGSSSDSPSDSV
11	46	WDKWSNDGTEQQVAKLMEEDVGAAMQFLQSKGLCJMPISLASAIYT
12	29	TSGDRVLYSLHLKVEEECRLESEBEIAKA
13	23	ELEAKIQEQPQNPKVGNVSNLDH
14	15	FLSMKLATVNPRLDF
15	38	MAAMKEMIYRIAAMQPIHIDPMSVKPPKRRNVKISKDP
16	20	DLASKRSNKVTNNYQPKFGF
17	21	EEIISSSSSPNFCQENSATFQ
18	50	MLALSPPLFSTIGWPSEDPJSHDQNYFYRDSSTDQTAESFLHILPSQLPQ
19	22	RRKRRRPRSTKNKEEIESQRMT
20	11	AMRVGIIKRWY
21	20	VGSKQWBYAIFWKJSEDQSG
22	21	FTSENTENTRLKKRGRSSNHG
23	21	LLSSDDMWMYAPIAYNGMDIG
24	19	QSSQSTSSIVDHHHSHNNN
25	15	EDMVDLDMRLVDHGV
26	46	PQYPYPMPMPIPPCPIPMHPHLQPFPYFPNQNPGVIPNPCSTFVPY
27	29	QGQEPQVEVRQRDGREFFIHVFCERKPGG
28	19	VTDTEWFYLVSMYFSFPPG
29	27	LSAVSTYRLSDREVAIQISTLKTHNNL
30	20	VLSMSRLGGAGAVAPLVADV

## Sheet: Table S5
Supplementary Table 5 The Ka/Ks value of duplicated gene pairs in P.mume bHLH genes
Duplicated Gene Pairs	Ka	Ks	Ka/Ks	Type of Duplication	Type of Selection	Divergence Time (Mya)
PmbHLH07-PmbHLH08	0.283138	0.97557	0.290228	Tandem	Purifying	32.519
PmbHLH42-PmbHLH43	0.448686	1.92185	0.233466	Tandem	Purifying	64.0616
PmbHLH48-PmbHLH49	0.280421	0.931013	0.3012	Tandem	Purifying	31.0338
PmbHLH52-PmbHLH53	0.408951	0.826249	0.494949	Tandem	Purifying	27.5416
PmbHLH65-PmbHLH66	0.104468	0.110025	0.949499	Tandem	Purifying	3.6675
PmbHLH80-PmbHLH81	0.107554	0.398498	0.269898	Tandem	Purifying	13.2833
PmbHLH81-PmbHLH82	0.132231	0.48372	0.273362	Tandem	Purifying	16.124
PmbHLH82-PmbHLH83	1.13022	NaN	NaN	Tandem	Purifying
PmbHLH85-PmbHLH86	1.1622	NaN	NaN	Tandem	Purifying

## Sheet: Table S6
Supplementary Table 6 Synteny blocks of of bHLH genes in Related Species
Gene Name	Duplicated Genes Pairs			Species	Ka	Ks	Ka/Ks	Divergence Time (Mya)
PmbHLH01	Pm000447	vs.	PARG00171m01	Prunus avium	0.00309491	0.0249133	0.124227	0.830444
PmbHLH02	Pm001154	vs.	PARG01067m01	Prunus avium	0.391868	1.32256	0.296296	44.0853
PmbHLH03	Pm001707	vs.	PARG01601m01	Prunus avium	0.00624353	0.00534762	1.16754	0.178254
PmbHLH10	Pm003265	vs.	PARG02718m01	Prunus avium	0.0314569	0.0536285	0.586571	1.78762
PmbHLH11	Pm003380	vs.	PARG02947m01	Prunus avium	0.00498444	0.00886928	0.561989	0.295643
PmbHLH12	Pm003525	vs.	PARG03092m01	Prunus avium	0.0051982	0.0161188	0.322493	0.537294
PmbHLH13	Pm004181	vs.	PARG08867m01	Prunus avium	0.103613	0.164859	0.628493	5.4953
PmbHLH15	Pm004489	vs.	PARG08623m01	Prunus avium	0.00803041	0.0142975	0.561666	0.476583
PmbHLH16	Pm005293	vs.	PARG07785m01	Prunus avium	0.0107513	0.0431552	0.24913	1.43851
PmbHLH17	Pm005302	vs.	PARG07774m01	Prunus avium	0.0126736	0.0325401	0.389475	1.08467
PmbHLH18	Pm005303	vs.	PARG07773m01	Prunus avium	0.00491956	0.0247701	0.198609	0.825668
PmbHLH19	Pm005392	vs.	PARG07689m01	Prunus avium	0.0111557	0.01665	0.670014	0.555
PmbHLH20	Pm005441	vs.	PARG07643m01	Prunus avium	0.00397747	0.0316206	0.125787	1.05402
PmbHLH21	Pm006526	vs.	PARG06312m01	Prunus avium	0.00459772	0.0485345	0.094731	1.61782
PmbHLH22	Pm006609	vs.	PARG06229m01	Prunus avium	0.0978505	0.171937	0.569107	5.73124
PmbHLH23	Pm006686	vs.	PARG06119m01	Prunus avium	0.0105512	0.00612874	1.72159	0.204291
PmbHLH25	Pm007619	vs.	PARG05190m01	Prunus avium	0.00633316	0.0242772	0.260868	0.809241
PmbHLH28	Pm008898	vs.	PARG03967m01	Prunus avium	0.0414524	0.0605449	0.684655	2.01816
PmbHLH38	Pm016406	vs.	PARG16236m01	Prunus avium	0.00465253	0.0176284	0.263922	0.587614
PmbHLH39	Pm017800	vs.	PARG17967m01	Prunus avium	0.00681491	0.0170172	0.400472	0.567239
PmbHLH40	Pm018355	vs.	PARG18491m01	Prunus avium	0.0322796	0.074727	0.431968	2.4909
PmbHLH42	Pm019418	vs.	PARG19399m01	Prunus avium	0.428432	1.82419	0.234862	60.8062
PmbHLH44	Pm019784	vs.	PARG19604m01	Prunus avium	0.0446595	0.0773297	0.57752	2.57766
PmbHLH45	Pm020164	vs.	PARG20084m01	Prunus avium	0.0357369	0.11738	0.304455	3.91267
PmbHLH46	Pm020229	vs.	PARG20174m01	Prunus avium	0.00148112	0.0280188	0.0528615	0.933961
PmbHLH47	Pm020642	vs.	PARG20214m01	Prunus avium	0.00258732	0.0366485	0.0705984	1.22162
PmbHLH48	Pm020878	vs.	PARG20854m01	Prunus avium	0.0374793	0.0539825	0.694287	1.79942
PmbHLH50	Pm021008	vs.	PARG20938m01	Prunus avium	0.00493119	0.00922379	0.534616	0.30746
PmbHLH52	Pm021172	vs.	PARG21068m01	Prunus avium	0.0118416	0.0172298	0.687274	0.574325
PmbHLH54	Pm021290	vs.	PARG21213m01	Prunus avium	0.00274788	0.0190335	0.144371	0.634451
PmbHLH55	Pm021763	vs.	PARG21520m01	Prunus avium	0.00582339	0.0213032	0.273357	0.710107
PmbHLH56	Pm023207	vs.	PARG23108m01	Prunus avium	0.00829024	0.00468203	1.77065	0.156068
PmbHLH57	Pm023237	vs.	PARG23125m01	Prunus avium	0.00317326	0.00421349	0.75312	0.14045
PmbHLH59	Pm023735	vs.	PARG23709m01	Prunus avium	0.00894999	0.0250284	0.357593	0.83428
PmbHLH61	Pm023805	vs.	PARG23841m01	Prunus avium	0.00336286	0.00963482	0.349032	0.321161
PmbHLH63	Pm024587	vs.	PARG24202m01	Prunus avium	0.00399788	0.0192142	0.208069	0.640474
PmbHLH64	Pm024636	vs.	PARG24729m01	Prunus avium	0.00466625	0.00522423	0.893194	0.174141
PmbHLH67	Pm024780	vs.	PARG24781m01	Prunus avium	0	0.0154645	0	0.515482
PmbHLH68	Pm024836	vs.	PARG24920m01	Prunus avium	0.314231	0.448242	0.70103	14.9414
PmbHLH69	Pm025009	vs.	PARG25002m01	Prunus avium	0.0161826	0.0518256	0.312252	1.72752
PmbHLH70	Pm025178	vs.	PARG25111m01	Prunus avium	0	0.00572522	0	0.190841
PmbHLH01	Pm000447	vs.	Prupe.6G022200.1	Prunus persica	0.00729679	0.0287116	0.254141	0.957055
PmbHLH02	Pm001154	vs.	Prupe.6G112600.1	Prunus persica	0.0117511	0.0348744	0.336955	1.16248
PmbHLH03	Pm001707	vs.	Prupe.6G159200.1	Prunus persica	0.00968797	0.0506759	0.191175	1.6892
PmbHLH04	Pm002111	vs.	Prupe.6G194400.1	Prunus persica	0.0168263	0.0412559	0.407852	1.3752
PmbHLH05	Pm002160	vs.	Prupe.6G198500.1	Prunus persica	0.00822208	0.0202944	0.405141	0.676479
PmbHLH06	Pm002283	vs.	Prupe.6G210200.1	Prunus persica	0.00596128	0.0308074	0.193502	1.02691
PmbHLH07	Pm002304	vs.	Prupe.6G211900.1	Prunus persica	0.00960782	0.059437	0.161647	1.98123
PmbHLH08	Pm002305	vs.	Prupe.6G212000.1	Prunus persica	0.013863	0.0485107	0.285773	1.61702
PmbHLH09	Pm002868	vs.	Prupe.6G281600.1	Prunus persica	0.016359	0.0342672	0.477395	1.14224
PmbHLH10	Pm003265	vs.	Prupe.6G303500.1	Prunus persica	0.0356028	0.0629656	0.565433	2.09885
PmbHLH11	Pm003380	vs.	Prupe.6G329600.1	Prunus persica	0.00502409	0.0365647	0.137403	1.21882
PmbHLH12	Pm003525	vs.	Prupe.6G343400.1	Prunus persica	0.00260813	0.0286724	0.090963	0.955748
PmbHLH13	Pm004181	vs.	Prupe.1G554600.1	Prunus persica	0.107347	0.202008	0.531399	6.73359
PmbHLH14	Pm004330	vs.	Prupe.1G540400.1	Prunus persica	0.00361048	0.0273899	0.131818	0.912996
PmbHLH15	Pm004489	vs.	Prupe.1G524500.1	Prunus persica	0.00869866	0.0456689	0.190472	1.5223
PmbHLH16	Pm005293	vs.	Prupe.1G434000.1	Prunus persica	0.0068729	0.0799938	0.0859179	2.66646
PmbHLH17	Pm005302	vs.	Prupe.1G432900.1	Prunus persica	0.0193768	0.0218595	0.886424	0.728649
PmbHLH18	Pm005303	vs.	Prupe.1G432800.1	Prunus persica	0.0124201	0.0552266	0.224893	1.84089
PmbHLH19	Pm005392	vs.	Prupe.1G424100.1	Prunus persica	0.0100969	0.0534206	0.189008	1.78069
PmbHLH20	Pm005441	vs.	Prupe.1G297200.1	Prunus persica	0.599348	2.58335	0.232005	86.1115
PmbHLH21	Pm006526	vs.	Prupe.1G271700.1	Prunus persica	0.00470774	0.0664334	0.0708641	2.21445
PmbHLH22	Pm006609	vs.	Prupe.1G263800.1	Prunus persica	0.0915498	0.167596	0.546252	5.58655
PmbHLH23	Pm006686	vs.	Prupe.1G252600.1	Prunus persica	0.014142	0.0282239	0.501065	0.940796
PmbHLH24	Pm007208	vs.	Prupe.1G217700.1	Prunus persica	0.0359687	0.046738	0.769581	1.55793
PmbHLH25	Pm007619	vs.	Prupe.1G181300.1	Prunus persica	0.00637623	0.0580801	0.109783	1.936
PmbHLH26	Pm007777	vs.	Prupe.1G173300.1	Prunus persica	0.015066	0.0488609	0.308345	1.6287
PmbHLH28	Pm008898	vs.	Prupe.1G074400.1	Prunus persica	0.00177253	0.0130014	0.136333	0.43338
PmbHLH29	Pm009457	vs.	Prupe.1G030500.1	Prunus persica	0.0634072	0.147859	0.428837	4.92862
PmbHLH38	Pm016406	vs.	Prupe.2G009100.1	Prunus persica	0.0129478	0.0637471	0.203113	2.1249
PmbHLH39	Pm017800	vs.	Prupe.2G136300.1	Prunus persica	0.0162755	0.051412	0.31657	1.71373
PmbHLH40	Pm018355	vs.	Prupe.2G190100.1	Prunus persica	0.0319159	0.0739936	0.431333	2.46645
PmbHLH41	Pm018950	vs.	Prupe.2G252600.1	Prunus persica	0.00625737	0.0399144	0.15677	1.33048
PmbHLH42	Pm019418	vs.	Prupe.2G285900.1	Prunus persica	0.428713	1.72089	0.249123	57.3629
PmbHLH44	Pm019784	vs.	Prupe.2G307300.1	Prunus persica	0.0401642	0.0906812	0.442917	3.02271
PmbHLH45	Pm020164	vs.	Prupe.8G242100.2	Prunus persica	0.0118388	0.0836724	0.14149	2.78908
PmbHLH46	Pm020229	vs.	Prupe.8G232600.1	Prunus persica	0.00447651	0.047825	0.093602	1.59417
PmbHLH47	Pm020642	vs.	Prupe.8G228700.1	Prunus persica	0.00869323	0.0495025	0.175612	1.65008
PmbHLH48	Pm020878	vs.	Prupe.8G166800.1	Prunus persica	0.0201681	0.0311194	0.648088	1.03731
PmbHLH50	Pm021008	vs.	Prupe.8G157500.1	Prunus persica	0.011207	0.0329853	0.339758	1.09951
PmbHLH52	Pm021172	vs.	Prupe.8G143500.1	Prunus persica	0.384372	0.854794	0.449667	28.4931
PmbHLH54	Pm021290	vs.	Prupe.8G127700.1	Prunus persica	0.0139054	0.0192782	0.721302	0.642606
PmbHLH55	Pm021763	vs.	Prupe.8G095700.1	Prunus persica	0.00684546	0.0467637	0.146384	1.55879
PmbHLH56	Pm023207	vs.	Prupe.5G033300.1	Prunus persica	0.0139571	0.0435255	0.320666	1.45085
PmbHLH57	Pm023237	vs.	Prupe.5G035400.1	Prunus persica	0.00649816	0.0321271	0.202264	1.0709
PmbHLH58	Pm023725	vs.	Prupe.5G086600.1	Prunus persica	0.261449	0.596914	0.438	19.8971
PmbHLH59	Pm023735	vs.	Prupe.5G087600.1	Prunus persica	0.0226313	0.0250611	0.903045	0.835369
PmbHLH61	Pm023805	vs.	Prupe.5G100700.1	Prunus persica	0.0129226	0.0267235	0.483566	0.890782
PmbHLH63	Pm024587	vs.	Prupe.5G143200.1	Prunus persica	0.00572912	0.0395386	0.1449	1.31795
PmbHLH65	Pm024715	vs.	Prupe.5G175200.1	Prunus persica	0.0380883	0.0424441	0.897375	1.4148
PmbHLH67	Pm024780	vs.	Prupe.5G189300.1	Prunus persica	0.00487807	0.0995936	0.0489797	3.31979
PmbHLH68	Pm024836	vs.	Prupe.5G200100.1	Prunus persica	0.351875	0.425714	0.826554	14.1905
PmbHLH69	Pm025009	vs.	Prupe.5G210500.1	Prunus persica	0.02106	0.0577338	0.364778	1.92446
PmbHLH70	Pm025178	vs.	Prupe.5G222200.1	Prunus persica	0.0120394	0.0230566	0.522167	0.768552
PmbHLH71	Pm025589	vs.	Prupe.7G031500.1	Prunus persica	0.0035098	0.0715537	0.0490513	2.38512
PmbHLH72	Pm025821	vs.	Prupe.7G071500.1	Prunus persica	0.00876745	0.0450079	0.194798	1.50026
PmbHLH74	Pm026389	vs.	Prupe.7G131400.1	Prunus persica	0.0122395	0.0337241	0.36293	1.12414
PmbHLH75	Pm026758	vs.	Prupe.7G168500.1	Prunus persica	0.00808542	0.0270401	0.299016	0.901337
PmbHLH76	Pm027004	vs.	Prupe.7G191100.1	Prunus persica	0.0249421	0.0526532	0.473705	1.75511
PmbHLH77	Pm027191	vs.	Prupe.7G207500.1	Prunus persica	0.010811	0.0414613	0.260749	1.38204

## Sheet: Table S7
Supplementary Table 7 FPKM values of PmbHLH genes in different tissues
Gene	Bud	Fruit	Leaf	Root	Stem
PmbHLH01	12.9669	36.2367	8.35036	5.82778	26.5657
PmbHLH02	0	0	0	41.5229	0
PmbHLH03	0.984989	0.327331	0	0	0
PmbHLH04	3.82648	8.86253	4.04333	12.1286	0
PmbHLH05	0	0	0	0.0871676	0
PmbHLH06	7.75379	11.7213	22.5599	20.4972	45.0139
PmbHLH07	0.248707	12.4595	5.45156	12.3127	0.155908
PmbHLH08	1.66115	3.9877	0.135275	17.2592	0
PmbHLH09	0	0	0	0	3.48154
PmbHLH10	5.78987	13.4545	27.2267	4.77731	51.9875
PmbHLH11	0.970079	13.1222	0	0.60032	8.12666
PmbHLH12	30.4252	97.8494	36.4081	32.4264	20.9131
PmbHLH13	1.3489	0.672399	9.85578	22.4454	6.201
PmbHLH14	0.514229	2.75557	0	3.55349	16.1178
PmbHLH15	28.0848	41.6491	1.66576	34.1804	19.2782
PmbHLH16	0.835202	1.51663	1.75381	0	2.58043
PmbHLH17	0.220473	12.0342	0	0	0.207313
PmbHLH18	1.1965	4.47322	37.8855	4.28395	8.75955
PmbHLH19	0	0	0	0.835717	0
PmbHLH20	10.6523	22.0207	24.8845	36.3639	38.822
PmbHLH21	0	0	0	0	0
PmbHLH22	83.6047	41.6322	49.4763	10.1875	50.6536
PmbHLH23	0.309199	0.601105	0	3.29111	0.232595
PmbHLH24	0.440945	0	0	0.0909575	0
PmbHLH25	30.4252	10.0385	133.269	54.1648	60.2514
PmbHLH26	39.5254	34.1447	8.48214	23.7812	82.8377
PmbHLH27	0.29539	0	0.571309	0	3.61087
PmbHLH28	19.1566	82.2914	194.406	477.446	28.9624
PmbHLH29	18.129	57.522	170.741	359.882	0.296468
PmbHLH30	1.78166	0.461138	2.17355	0	4.63932
PmbHLH31	0.755906	3.60318	7.45611	17.2494	1.15503
PmbHLH32	0	0	0	0	0
PmbHLH33	7.42433	13.9327	173.663	134.5	1.50575
PmbHLH34	0.209108	0	0	6.59958	0.393253
PmbHLH35	4.03365	11.7625	66.0221	0.927147	53.8589
PmbHLH36	40.6772	2.22549	12.2807	3.06982	46.3344
PmbHLH37	6.96761	8.59618	13.8353	5.82093	29.2643
PmbHLH38	75.1878	161.927	233.316	109.307	46.4801
PmbHLH39	37.8915	0	18.4356	1.38613	66.9887
PmbHLH40	26.909	13.1458	34.5702	94.413	25.1191
PmbHLH41	29.6563	16.5899	52.9391	11.4872	63.9317
PmbHLH42	0	0	0	11.0649	0
PmbHLH43	0	0	0	28.12	0
PmbHLH44	0.209829	0.261488	1.83975	0.12985	0.394609
PmbHLH45	17.0572	50.5292	30.5221	45.1232	34.5269
PmbHLH46	41.9237	46.412	90.2156	68.6379	103.05
PmbHLH47	24.5227	31.0303	32.1528	15.1755	32.2139
PmbHLH48	0.785167	0.330235	0.569466	0.485889	0.415294
PmbHLH49	0.0515682	0.0385585	0	0.510595	0.19396
PmbHLH50	8.55433	1.12099	0.886937	2.67415	3.23408
PmbHLH51	13.091	23.5596	31.5003	15.029	14.1772
PmbHLH52	0	0	0	0.414947	0.472879
PmbHLH53	0	0	0	0.210371	0
PmbHLH54	0	1.01109	0	0	0
PmbHLH55	43.0506	32.4477	34.4796	10.1613	163.935
PmbHLH56	14.295	2.59994	4.03507	0	1.9981
PmbHLH57	34.4169	117.362	143.904	521.289	123.486
PmbHLH58	4.6049	7.80861	7.25223	4.42717	12.0622
PmbHLH59	0	1.40719	0	5.31848	7.31451
PmbHLH60	0.125207	0.0936193	0	0.0774823	4.65046
PmbHLH61	8.50186	15.2139	23.1315	17.5572	10.3748
PmbHLH62	31.6634	1.12425	25.4538	0.820997	14.2214
PmbHLH63	30.8182	19.3497	23.5814	2.22326	15.8881
PmbHLH64	124.526	42.4116	36.3157	16.004	33.2071
PmbHLH65	0.650807	2.67641	1.7622	18.3248	0
PmbHLH66	0.971017	6.29241	10.0161	40.2603	0
PmbHLH67	0.327153	0	0.253096	45.5521	0.922876
PmbHLH68	0.523444	0.195695	1.5692	1.2957	1.41508
PmbHLH69	27.736	7.64888	5.87428	32.3702	25.2871
PmbHLH70	2.90276	6.91327	0.415865	0.399185	17.0846
PmbHLH71	6.15748	2.70827	24.6588	39.5243	25.8845
PmbHLH72	0.438404	0.393363	2.78114	3.58116	6.84311
PmbHLH73	1.80489	1.25315	2.79264	0.0797805	0
PmbHLH74	6.02326	26.9645	9.79751	6.30793	6.97076
PmbHLH75	7.72261	18.1579	19.363	6.56396	24.1472
PmbHLH76	2.1963	9.61178	1.64915	1.79887	2.0652
PmbHLH77	0.106755	4.58981	47.5301	36.1369	0
PmbHLH78	27.2324	17.3196	61.6055	109.599	19.6614
PmbHLH79	0.415834	1.91738	2.94894	10.7651	55.6543
PmbHLH80	0.368047	6.00844	0	9.4141	13.0933
PmbHLH81	0.495726	0.138999	0.0958775	0.728586	3.43776
PmbHLH82	0.251448	0.0940062	0.389057	213.957	14.0681
PmbHLH83	4.50744	0.947896	11.0606	2.13561	73.2448
PmbHLH84	3.00496	0.374477	0.0968639	7.28334	0
PmbHLH85	0.249387	0.0932356	0	15.7416	0
PmbHLH86	2.41257	1.70371	6.32517	10.6168	3.90698
PmbHLH87	26.6056	3.34841	0.815166	0.570552	0
PmbHLH88	0	0.100218	0	0	0
PmbHLH89	0.246358	32.0059	5.90831	0.419252	0
PmbHLH90	130.162	270.436	123.957	134.36	178.596
PmbHLH91	0.890238	0.509025	2.67384	30.9483	20.0412
PmbHLH92	10.5318	3.93741	13.489	17.3437	21.842
PmbHLH93	0.548202	0	1.11328	0.763306	0
PmbHLH94	0	0	0	0.619349	0
PmbHLH95	1.10861	0.644723	0.381181	94.5222	0.463306

## Sheet: Table S8
Supplementary Table 8 FPKM values of PmbHLH genes in low temperature treatments
Gene name	BJYD-1	BJYD-2	BJYD-3	BJYD-4	DFH-1	DFH-2	DFH-3	DFH-4
PmbHLH01	25.17	24.3433	24.59	23.3767	20.0233	26.68	21.72	21.87
PmbHLH04	54.8	15.0067	36.0533	5.51333	89.9433	39.6133	22.9967	13.6467
PmbHLH06	52.92	13.7733	37.5233	17.3633	79.66	32.0033	30.05	18.0333
PmbHLH07	2.47667	1.85667	0.526667	0.176667	0.573333	0.5	0.0933333	0.236667
PmbHLH08	0.376667	0.95	0.206667	0.143333	0.04	0.09	0.0233333	0.06
PmbHLH10	36.74	28.1167	49.12	56.5267	40.45	46.3867	35.9	68.18
PmbHLH11	2.05	1.28333	0.82	0.163333	8.84333	4.68667	2.31667	0.713333
PmbHLH12	14.3267	17.46	6.12	3.24667	16.8033	12.0833	11.7233	14.1433
PmbHLH13	31.99	29.7667	26.97	27.8067	32.8	34.6033	42.76	25.0933
PmbHLH14	3.56667	1.42667	0.83	0.346667	3.58667	1.31	0.323333	0.273333
PmbHLH15	37.82	32.1967	21.7967	12.5433	56.5367	30.7033	50.2967	18.89
PmbHLH18	0.5	0.57	0.443333	0.283333	0.923333	0.873333	0.563333	0.37
PmbHLH19	0	0	0	0	0	0	0	0.00666667
PmbHLH20	13.78	13.04	12.7333	11.5467	10.6333	8.87333	7.76667	8.01
PmbHLH22	2.53	1.44333	0.656667	0.52	2.86	1.48667	0.926667	0.74
PmbHLH24	1.06667	1.37667	0.26	0.0566667	0.276667	0.113333	0.0366667	0
PmbHLH25	20.2867	16.4833	60.3967	66.78	28.7033	25.1367	52.15	72.0133
PmbHLH26	42.4767	11.83	25.8133	26.2	33.7567	11.3033	14.8933	15.6567
PmbHLH28	12.1	58.9133	3.18667	2.91333	17.51	20.0367	4.39	3.43333
PmbHLH29	0.666667	26.1967	0.09	0.136667	0.19	5.40667	0.04	0.62
PmbHLH30	1.87667	1.24	1.06667	0.71	0.806667	0.583333	0.386667	0.24
PmbHLH31	44.55	48.7733	46.13	53.54	24.2767	31.4267	24.3467	35.7767
PmbHLH33	0.526667	13.67	0.04	0.02	0.24	1.92	0.0166667	0.29
PmbHLH35	17.35	9.50667	8.29	2.75	9.90333	6.85	1.39667	1.68333
PmbHLH36	0	0.08	0.136667	0.193333	0.126667	0.18	0.0533333	0
PmbHLH37	24.6033	37.4433	31.9367	26.6	21.84	28.6567	18.2167	23.2633
PmbHLH38	68.4333	136.153	52.1867	65.1567	61.0133	122.427	42.6533	69.5333
PmbHLH39	5.75333	24.5667	11.1367	6.86	11.24	30.03	10.7867	13.7633
PmbHLH40	25.54	129.58	28.15	44.04	28.1	115.17	29.9033	47.7567
PmbHLH41	36.4867	34.5267	35.1033	18.53	38.5367	42.9467	35.89	36.1933
PmbHLH45	37	37.0533	33.23	33.9667	48.7467	34.8833	29.2933	36.9867
PmbHLH46	116.95	63.98	85.3967	67.1567	141.75	78.0733	130.26	55.5267
PmbHLH47	11.9733	12.13	11.2667	14.0733	11.0033	10.5033	10.15	11.2367
PmbHLH50	0.416667	2.4	1.07333	0.69	0.48	1.31667	1.63	0.81
PmbHLH51	26.21	22.2333	25.75	24.4767	19.9967	21.0333	16.7767	25.1967
PmbHLH55	5.42	4.77667	6.05	3.11333	4.17333	3.84	1.53	3.35
PmbHLH57	100.567	220.713	56.0267	45.33	89.7033	136.313	28.2	31.5767
PmbHLH58	7.17333	3.72333	4.14667	3.42	8.61	6.11	3.82333	3.71667
PmbHLH59	23.68	5.86	3.33667	0.753333	19.52	6.02333	4.05	0.93
PmbHLH61	5.56333	4.75	2.39333	1.92667	5.97333	3.95667	1.55333	1.85
PmbHLH62	11.0333	6.46333	2.04333	1.52333	5.32	2.91333	1.76667	1.99
PmbHLH63	17.9833	21.9067	18.9367	16.1233	15.45	25.45	13.82	15.5467
PmbHLH64	25.16	25.83	37.48	47.0767	21.4533	21.5433	26.8233	37.28
PmbHLH65	0	0.07	0	0	0.02	0.11	0.0166667	0
PmbHLH67	0	0.08	0	0	0	0.116667	0	0
PmbHLH68	7.25333	4.99	2.53	2.41	2.42667	2.58	1.49667	0.703333
PmbHLH69	6.19	7.91667	5.69667	6.09	5.83333	4.78333	2.24	3.72333
PmbHLH70	0.45	0.186667	6.60333	0.1	1.57667	0.266667	0.196667	0.0833333
PmbHLH71	30.5833	23.65	19.81	26.27	33.6767	28.4967	22.5067	12.3233
PmbHLH72	14	17.1833	10.17	10.6967	31.0367	26.56	12.1333	12
PmbHLH75	52.27	33.75	36.82	33.8033	44.1967	39.3533	25.7567	33.9367
PmbHLH77	2.99333	65.6767	1.32333	1.19333	0.353333	5.90333	0.233333	0.706667
PmbHLH78	166.83	370.3	348.573	589.987	73.94	199.267	171.06	439.037
PmbHLH79	2.88667	0.963333	1.47667	0.696667	6.16333	3.10667	1.1	1.31333
PmbHLH81	0.07	0.0666667	0.03	0	2.07333	2.50667	2.42667	1.95333
PmbHLH82	2.14	5.57667	5.00333	10.57	7.16333	9.85333	2.56333	4.51333
PmbHLH83	6.61667	6.04333	2.32333	1.22333	5.18	3.93333	1.77	1.70667
PmbHLH86	2.11333	2.39667	1.58333	0.783333	1.61333	1.02333	0.696667	0.83
PmbHLH88	0	0	0	0	0	0	0	0
PmbHLH90	128.333	127.353	104.787	105.11	118.227	115.6	110.37	98.4267
PmbHLH91	1.69333	2.59667	1.94667	1.20333	2.08	2.5	1.69	1.56667
PmbHLH92	29.9533	27.8867	19.69	19.0433	22.8233	23.2167	9.88667	18.0367

## Sheet: Table S9
Supplementary Table 9 Information of interaction network of PmbHLH with other genes
Rank	Prunus mume Ortholog ID	Locus Name	Paralogs	Symbol	Score	Evidences	linked_query / valid_query	Linked_query	GO BP	GO CC	GO MF
1	AT3G04730	Pm003530	no_paralog	IAA16	37.48	AT-CC:1.00	10/56	JAM2 ZCW32 AT1G68920 AT1G72210 FBH4 AT4G00870 UNE12 BIM1 ILR3 AT5G57150	response to osmotic stress;response to auxin;response to cyclopentenone;response to cadmium ion	nucleus	sequence-specific DNA binding transcription factor activity;protein binding
2	AT5G39760	Pm015882	AT3G28920 AT5G15210	ZHD10	27.57	AT-CC:1.00	7/56	JAM2 ZCW32 AT1G72210 FBH4 AT4G00870 ILR3 AT5G57150	na	nucleus	DNA binding;sequence-specific DNA binding transcription factor activity;protein binding
3	AT1G67030	Pm029533	no_paralog	ZFP6	27.43	AT-CC:1.00	7/56	ZCW32 FRU FBH4 AT3G21330 AT4G00870 AT4G25410 AT5G50915	regulation of transcription, DNA-templated;iron ion transport;cytokinin-activated signaling pathway;gibberellic acid mediated signaling pathway;trichome differentiation;cellular response to iron ion starvation;response to nitrate;nitrate transport	nucleus;cytosolic ribosome	nucleic acid binding;sequence-specific DNA binding transcription factor activity;zinc ion binding
4	AT3G47500	Pm024898	AT5G62430	CDF3	27.1	AT-CC:1.00	7/56	JAM2 AT1G10610 AT1G72210 FMA BIM1 ILR3 AT5G57150	regulation of transcription, DNA-templated	nucleus	DNA binding;sequence-specific DNA binding transcription factor activity;protein binding
5	AT5G65590	Pm002243	AT4G38000	SCAP1	26.14	AT-CC:1.00	7/56	AT1G10610 ZCW32 FBH4 AT3G21330 FMA AT4G00870 BIM1	regulation of transcription, DNA-templated;guard cell differentiation;stomatal movement;positive regulation of transcription, DNA-templated;regulation of cell wall pectin metabolic process	nucleus	DNA binding;sequence-specific DNA binding transcription factor activity;sequence-specific DNA binding
6	AT2G28200	Pm001160	no_paralog	no_symbol	23.88	AT-CC:1.00	7/56	JAM2 ZCW32 AT1G72210 SPT AT5G50915 ILR3 AT5G57150	regulation of transcription, DNA-templated;vegetative to reproductive phase transition of meristem;protein desumoylation;photoperiodism, flowering;hydrogen peroxide biosynthetic process	nucleus	nucleic acid binding;sequence-specific DNA binding transcription factor activity;zinc ion binding
7	AT3G57600	Pm025865	no_paralog	no_symbol	23.77	AT-CC:1.00	6/56	AT1G10610 ZCW32 FBH4 FMA AT4G00870 BIM1	regulation of transcription, DNA-templated;specification of floral organ identity;carpel development;meristem development	nucleus	DNA binding;sequence-specific DNA binding transcription factor activity
8	AT4G23750	Pm024096	AT4G11140	TMO3	23.16	AT-CC:1.00	6/56	JAM2 FRU AT3G21330 AT4G25410 BIM1 AT5G50915	regulation of transcription, DNA-templated;protein import into nucleus;transcription factor import into nucleus;root development;cotyledon development	nucleus	DNA binding;sequence-specific DNA binding transcription factor activity;protein binding;identical protein binding
9	AT5G13330	Pm007084	no_paralog	Rap2.6L	22.64	AT-CC:1.00	6/56	ZCW32 AT1G68810 BEE3 AT2G40200 FBH4 AT4G00870	regulation of transcription, DNA-templated;toxin catabolic process;response to water deprivation;response to salt stress;response to ethylene;response to abscisic acid;response to salicylic acid;response to jasmonic acid;organ senescence;response to cyclopentenone;positive regulation of transcription, DNA-templated;para-aminobenzoic acid metabolic process;cellular response to freezing	nucleus	DNA binding;sequence-specific DNA binding transcription factor activity
10	AT4G26150	Pm027164	AT5G56860	GNL	21.75	AT-CC:1.00	6/56	AT1G68810 FRU AT2G40200 AT3G21330 AT4G25410 AT5G50915	circadian rhythm;response to light stimulus;response to cytokinin;gibberellic acid mediated signaling pathway;negative regulation of flower development;negative regulation of seed germination;regulation of chlorophyll biosynthetic process;regulation of gene expression	nucleus	sequence-specific DNA binding transcription factor activity;transcription regulatory region DNA binding
11	AT4G20970	Pm010055	no_paralog	no_symbol	21.16	AT-CC:1.00	5/56	ZCW32 AT1G72210 FRU FBH4 AT4G00870	regulation of transcription, DNA-templated;defense response to fungus	nucleus	DNA binding;sequence-specific DNA binding transcription factor activity
12	AT2G47890	Pm019959	no_paralog	no_symbol	21.01	AT-CC:1.00	6/56	ZCW32 FRU FBH4 AT4G00870 SPT AT5G50915	regulation of transcription, DNA-templated;response to wounding;coumarin biosynthetic process;positive regulation of flavonoid biosynthetic process	nucleus	sequence-specific DNA binding transcription factor activity;zinc ion binding
13	AT5G57520	Pm008737	no_paralog	ZFP2	20.69	AT-CC:1.00	5/56	JAM2 AT1G72210 BEE3 ILR3 AT5G57150	regulation of transcription, DNA-templated	nucleus	nucleic acid binding;sequence-specific DNA binding transcription factor activity;zinc ion binding
14	AT5G26220	Pm005076	no_paralog	no_symbol	20.57	AT-CC:1.00	5/56	FRU AT3G21330 ORG2 AT4G25410 AT5G50915	response to lead ion;response to cadmium ion	cytoplasm	na
15	AT2G46270	Pm018422	AT4G01120	GBF3	19.94	AT-CC:0.92 AT-CX:0.08	5/56	ZCW32 BEE3 UNE10 UNE12 BIM1	response to superoxide;signal transduction;response to xenobiotic stimulus;response to water deprivation;response to wounding;response to salt stress;response to ethylene;response to auxin;response to abscisic acid;abscisic acid-activated signaling pathway;response to carbohydrate;response to jasmonic acid;ethylene-activated signaling pathway;endoplasmic reticulum unfolded protein response;hypero…	nucleus;cytosol	sequence-specific DNA binding transcription factor activity;sequence-specific DNA binding
16	AT3G15510	Pm011604	AT1G52880	NARS1	19.86	AT-CC:1.00	5/56	JAM2 AT1G72210 AT4G00870 ILR3 AT5G57150	multicellular organismal development	nucleus	sequence-specific DNA binding transcription factor activity
17	AT2G30590	Pm020211	no_paralog	WRKY21	19.81	AT-CC:0.84 AT-HT:0.16	5/56	ZCW32 AT1G68920 FBH4 FMA AT4G00870	regulation of transcription, DNA-templated	nucleus	sequence-specific DNA binding transcription factor activity;calmodulin binding
18	AT1G14440	Pm003820	AT2G02540	ZHD4	19.77	AT-CC:1.00	5/56	ZCW32 AT3G21330 SPT BIM1 AT5G50915	na	nucleus	sequence-specific DNA binding transcription factor activity
19	AT3G16857	Pm008283	no_paralog	RR1	19.43	AT-CC:1.00	6/56	FRU AT3G21330 AT4G25410 CIB1 AT5G50915 AT5G57150	protein N-linked glycosylation;fatty acid beta-oxidation;response to cytokinin;cytokinin-activated signaling pathway;regulation of seed germination;response to zinc ion;regulation of root meristem growth;regulation of chlorophyll biosynthetic process;protein import into peroxisome matrix;regulation of anthocyanin metabolic process;root development;shoot system development;regulation of shoot syst…	nucleus	phosphorelay response regulator activity;sequence-specific DNA binding transcription factor activity;protein binding
20	AT1G68480	Pm029069	no_paralog	JAG	18.56	AT-CC:1.00	5/56	ZCW32 FBH4 bHLH121 AT4G00870 SPT	flower development;leaf morphogenesis;specification of floral organ identity;abaxial cell fate specification;carpel development;stamen development;petal formation;sepal formation;meristem development;anther development	nucleus	nucleic acid binding;sequence-specific DNA binding transcription factor activity;zinc ion binding
21	AT5G28640	Pm003563	no_paralog	GIF1	18.21	AT-CC:1.00	5/56	FRU AT3G21330 AT4G25410 SPT AT5G50915	cell proliferation;adaxial/abaxial pattern specification;leaf morphogenesis;leaf development;ovule development	nucleus	transcription coactivator activity;protein binding
22	AT5G05790	Pm018878	AT3G11280	no_symbol	17.54	AT-CC:1.00	4/56	FRU AT3G21330 AT4G25410 AT5G50915	regulation of transcription, DNA-templated	nucleus	DNA binding;sequence-specific DNA binding transcription factor activity
23	AT3G62420	Pm020080	no_paralog	BZIP53	17.41	AT-CC:1.00	5/56	JAM2 AT1G72210 AT3G21330 ILR3 AT5G57150	regulation of transcription, DNA-templated;protein targeting to vacuole;cellular response to starvation;vesicle-mediated transport;positive regulation of transcription, DNA-templated;positive regulation of seed maturation	nucleus	DNA binding;sequence-specific DNA binding transcription factor activity;protein binding;sequence-specific DNA binding;protein heterodimerization activity
24	AT5G24930	Pm005638	AT2G24790	COL4	17.33	AT-CC:0.87 AT-CX:0.13	5/56	JAM2 FBH1 SCRM SPT BIM1	MAPK cascade;regulation of transcription, DNA-templated;protein targeting to membrane;response to bacterium;systemic acquired resistance, salicylic acid mediated signaling pathway;jasmonic acid mediated signaling pathway;leaf morphogenesis;regulation of hydrogen peroxide metabolic process;regulation of plant-type hypersensitive response;cellular cation homeostasis;cell differentiation;negative re…	nucleus	sequence-specific DNA binding transcription factor activity;zinc ion binding
25	AT4G16150	Pm008300	no_paralog	no_symbol	17.31	AT-CC:1.00	4/56	JAM2 AT1G72210 ILR3 AT5G57150	regulation of transcription, DNA-templated	nucleus	calmodulin binding
26	AT2G38090	Pm002536	AT5G01200	no_symbol	16.88	AT-CC:1.00	4/56	ZCW32 SPT BIM1 AT5G50915	regulation of transcription, DNA-templated	nucleus	DNA binding;sequence-specific DNA binding transcription factor activity
27	AT3G16500	Pm013416	AT1G51950	PAP1	16.74	AT-CC:1.00	4/56	JAM2 AT1G72210 ILR3 AT5G57150	cellular response to nitrogen starvation;response to auxin	nucleus	sequence-specific DNA binding transcription factor activity
28	AT5G04410	Pm017550	AT3G10500	NAC2	16.74	AT-CC:1.00	4/56	JAM2 AT1G72210 ILR3 AT5G57150	multicellular organismal development;response to high light intensity;regulation of flavonoid biosynthetic process;positive regulation of transcription, DNA-templated	nucleus;cytoplasm	sequence-specific DNA binding transcription factor activity
29	AT1G31320	Pm011040	no_paralog	LBD4	16.66	AT-CC:1.00	4/56	FRU AT3G21330 AT4G25410 AT5G50915	na	nucleus	na
30	AT1G75490	Pm006274	no_paralog	no_symbol	16.52	AT-CC:1.00	4/56	JAM2 AT1G10610 FMA BIM1	regulation of transcription, DNA-templated;response to chitin	nucleus	DNA binding;sequence-specific DNA binding transcription factor activity
31	AT3G21150	Pm013051	no_paralog	EIP6	16.24	AT-CC:0.79 AT-HT:0.21	4/56	AT1G72210 FRU AT3G21330 IND1	regulation of transcription, DNA-templated;photomorphogenesis;blue light signaling pathway;regulation of flower development;red or far-red light signaling pathway;response to chitin;negative regulation of transcription, DNA-templated	nucleus;cytoplasm	sequence-specific DNA binding transcription factor activity;protein binding;zinc ion binding
32	AT5G14750	Pm024725	AT5G40330	WER1	16.09	AT-CC:0.75 AT-LC:0.25	5/56	ZCW32 TMO7 SPT MYC6.2 AT5G50915	cell fate specification;regulation of transcription, DNA-templated;epidermal cell differentiation;cell fate commitment;positive regulation of transcription, DNA-templated;root hair cell differentiation	nucleus	DNA binding;sequence-specific DNA binding transcription factor activity;protein binding
33	AT1G18330	Pm025253	no_paralog	RVE7	15.84	AT-CC:1.00	4/56	FBH1 BEE3 UNE10 SPT	regulation of transcription, DNA-templated;circadian rhythm;response to salt stress;response to ethylene;response to cadmium ion	nucleus	DNA binding;sequence-specific DNA binding transcription factor activity
34	AT1G16060	Pm008629	AT1G79700	WRI3	15.49	AT-CC:1.00	4/56	ZCW32 CIB1 SPT AT5G50915	regulation of transcription, DNA-templated;response to water deprivation;response to salt stress;response to abscisic acid;organ morphogenesis;negative regulation of seed germination;regulation of growth;positive regulation of fatty acid biosynthetic process;positive regulation of cutin biosynthetic process	nucleus	sequence-specific DNA binding RNA polymerase II transcription factor activity;DNA binding;sequence-specific DNA binding transcription factor activity
35	AT1G67310	Pm007031	no_paralog	no_symbol	15.42	AT-CC:1.00	4/56	JAM2 BEE3 MUTE BIM1	regulation of transcription, DNA-templated	nucleus;cytosol	calmodulin binding
36	AT1G68360	Pm029088	no_paralog	no_symbol	15.34	AT-CC:1.00	4/56	FRU AT3G21330 AT4G25410 AT5G50915	regulation of transcription, DNA-templated	nucleus	sequence-specific DNA binding transcription factor activity
37	AT2G20570	Pm014123	no_paralog	GPRI1	15.19	AT-CC:1.00	4/56	AT1G10610 AT3G21330 FMA BIM1	MAPK cascade;regulation of transcription, DNA-templated;rRNA processing;protein targeting to membrane;signal transduction;response to bacterium;chloroplast organization;systemic acquired resistance, salicylic acid mediated signaling pathway;jasmonic acid mediated signaling pathway;chloroplast relocation;negative regulation of flower development;leaf morphogenesis;thylakoid membrane organization;p…	nucleus	sequence-specific DNA binding transcription factor activity;transcription regulatory region DNA binding
38	AT3G23250	Pm020596	no_paralog	MYB15	15.16	AT-CC:0.72 AT-LC:0.28	4/56	FRU bHLH121 AT3G21330 SCRM	respiratory burst involved in defense response;regulation of transcription, DNA-templated;signal transduction;response to water deprivation;response to wounding;response to salt stress;jasmonic acid biosynthetic process;response to ethylene;response to auxin;response to abscisic acid;abscisic acid-activated signaling pathway;response to jasmonic acid;jasmonic acid mediated signaling pathway;ethyl…	nucleus	DNA binding;sequence-specific DNA binding transcription factor activity
39	AT1G75390	Pm021804	no_paralog	bZIP44	15.03	AT-CC:1.00	4/56	JAM2 AT1G72210 ILR3 AT5G57150	regulation of transcription, DNA-templated;response to xenobiotic stimulus;seed germination;endoplasmic reticulum unfolded protein response	nucleus	DNA binding;sequence-specific DNA binding transcription factor activity;sequence-specific DNA binding;protein heterodimerization activity
40	AT2G43060	Pm020774	no_paralog	IBH1	14.8	AT-HT:0.78 AT-CX:0.22	4/56	ZCW32 TMO7 TT8 CIB1	na	nucleus	sequence-specific DNA binding transcription factor activity
41	AT2G20875	Pm015544	no_paralog	EPF1	14.54	AT-CC:1.00	3/56	MUTE FMA SPCH	stomatal complex development;stomatal complex patterning;negative regulation of stomatal complex development	extracellular region	na
42	AT5G67480	Pm002393	AT4G37610	BT4	14.3	AT-CC:1.00	4/56	FBH1 SPT BIM1 AT5G50915	regulation of transcription, DNA-templated;response to wounding;response to salt stress;response to auxin;response to gibberellin;response to salicylic acid;response to jasmonic acid;proximal/distal pattern formation;floral organ abscission;response to hydrogen peroxide;flower morphogenesis	extracellular region;cytoplasm;vacuolar membrane	protein binding;calmodulin binding
43	AT5G13180	Pm007070	no_paralog	VNI2	14.25	AT-CC:1.00	4/56	FRU AT3G21330 AT4G25410 AT5G50915	protein targeting to membrane;multicellular organismal development;response to salt stress;response to abscisic acid;response to brassinosteroid;positive regulation of flavonoid biosynthetic process;xylem development;leaf senescence;regulation of plant-type hypersensitive response;negative regulation of transcription, DNA-templated	nucleus	sequence-specific DNA binding transcription factor activity;protein binding
44	AT4G14540	Pm015059	no_paralog	NF-YB3	14.13	AT-CC:1.00	4/56	ZCW32 FBH4 AT4G00870 CIB1	na	nucleus	sequence-specific DNA binding transcription factor activity
45	AT1G33760	Pm004272	no_paralog	no_symbol	13.99	AT-CC:1.00	4/56	ZCW32 FRU FBH4 AT4G00870	regulation of transcription, DNA-templated	nucleus	DNA binding;sequence-specific DNA binding transcription factor activity
46	AT4G37180	Pm026452	no_paralog	no_symbol	13.75	AT-CC:1.00	3/56	AT1G10610 FBH4 ORG2	regulation of transcription, DNA-templated	nucleus	DNA binding;sequence-specific DNA binding transcription factor activity
47	AT3G04070	Pm025312	AT5G18270	NAC047	13.74	AT-CC:1.00	4/56	FRU AT3G21330 AT4G25410 AT5G50915	amino acid transport;multicellular organismal development;organ senescence	nucleus	sequence-specific DNA binding transcription factor activity
48	AT5G65210	Pm002037	AT5G10030	TGA1	13.74	AT-CC:1.00	4/56	FRU AT3G21330 AT4G25410 AT5G50915	response to xenobiotic stimulus;response to bacterium;systemic acquired resistance, salicylic acid mediated signaling pathway;response to zinc ion;response to nitrate;organ senescence;nitrate transport;endoplasmic reticulum unfolded protein response;defense response to bacterium	nucleus	DNA binding;sequence-specific DNA binding transcription factor activity;protein binding;calmodulin binding;sequence-specific DNA binding
49	AT1G04110	Pm020495	no_paralog	SDD1	13.65	AT-CC:1.00	3/56	MUTE FMA SPCH	proteolysis;metabolic process;stomatal complex morphogenesis;regulation of cell proliferation	extracellular region;cell wall;external side of plasma membrane	serine-type endopeptidase activity
50	AT2G43000	Pm014764	no_paralog	NAC042	13.62	AT-CC:1.00	4/56	FBH1 BEE3 UNE10 SPT	trehalose biosynthetic process;proline biosynthetic process;multicellular organismal development;systemic acquired resistance;anthocyanin-containing compound biosynthetic process;response to ethylene;camalexin biosynthetic process;leaf senescence;response to endoplasmic reticulum stress;hyperosmotic salinity response;negative regulation of leaf senescence	nucleus	sequence-specific DNA binding transcription factor activity
51	AT3G21890	Pm015234	no_paralog	BBX31	13.55	AT-CC:1.00	3/56	ZCW32 FBH4 AT4G00870	regulation of transcription, DNA-templated;response to sucrose;response to UV-B	nucleus	sequence-specific DNA binding transcription factor activity;zinc ion binding
52	AT4G39250	Pm005824	AT2G21650	RSM2	13.46	AT-CC:1.00	3/56	ZCW32 FBH4 AT4G00870	regulation of transcription, DNA-templated	nucleus	DNA binding;sequence-specific DNA binding transcription factor activity
53	AT4G27950	Pm019793	AT5G53290	CRF4	13.46	AT-CC:1.00	3/56	ZCW32 FBH4 AT4G00870	regulation of transcription, DNA-templated;transcription factor import into nucleus;leaf development	nucleus	DNA binding;sequence-specific DNA binding transcription factor activity;protein binding
54	AT1G54330	Pm010926	no_paralog	NAC020	13.46	AT-CC:1.00	3/56	ZCW32 FBH4 AT4G00870	multicellular organismal development	nucleus	sequence-specific DNA binding transcription factor activity
55	AT3G57800	Pm025830	AT2G42300	no_symbol	13.39	AT-CC:1.00	3/56	JAM2 AT1G68920 AT5G57150	regulation of transcription, DNA-templated	nucleus	DNA binding;sequence-specific DNA binding transcription factor activity
56	AT1G53910	Pm013172	AT3G14230	RAP2.12	13.34	AT-CC:1.00	4/56	ZCW32 AT3G21330 SPT AT5G50915	response to hypoxia;regulation of transcription, DNA-templated;detection of hypoxia	nucleus;plasma membrane	DNA binding;sequence-specific DNA binding transcription factor activity
57	AT1G50420	Pm012190	no_paralog	SCL3	12.92	AT-CC:1.00	3/56	SPT BIM1 AT5G50915	regulation of transcription, DNA-templated;response to gibberellin	nucleus	sequence-specific DNA binding transcription factor activity
58	AT2G44430	Pm016345	AT3G60110	no_symbol	12.9	AT-CC:1.00	3/56	ZCW32 FBH4 AT4G00870	na	nucleus	DNA binding
59	AT5G14000	Pm016114	no_paralog	NAC084	12.9	AT-CC:1.00	3/56	ZCW32 FBH4 AT4G00870	multicellular organismal development	nucleus	sequence-specific DNA binding transcription factor activity
60	AT4G32730	Pm005124	AT5G11510	PC-MYB1	12.9	AT-CC:1.00	3/56	ZCW32 FBH4 AT4G00870	cytokinesis by cell plate formation;regulation of transcription, DNA-templated	nucleus	DNA binding;sequence-specific DNA binding transcription factor activity;transcription coactivator activity
61	AT5G52260	Pm019344	AT4G25560	MYB19	12.9	AT-CC:1.00	3/56	ZCW32 FBH4 AT4G00870	regulation of transcription, DNA-templated	nucleus	DNA binding;sequence-specific DNA binding transcription factor activity
62	AT5G52020	Pm023766	no_paralog	no_symbol	12.87	AT-CC:1.00	4/56	ZCW32 AT1G72210 FRU AT3G21330	positive regulation of transcription, DNA-templated;defense response to fungus	nucleus	DNA binding;sequence-specific DNA binding transcription factor activity
63	AT1G75710	Pm006221	no_paralog	no_symbol	12.87	AT-CC:1.00	3/56	ZCW32 SPT AT5G50915	na	nucleus	nucleic acid binding;sequence-specific DNA binding transcription factor activity;zinc ion binding
64	AT2G27230	Pm001503	no_paralog	LHW	12.73	AT-LC:0.67 AT-CC:0.33	3/56	FBH1 AT1G68810 BIM1	chromatin silencing;regulation of transcription, DNA-templated;determination of bilateral symmetry;organ morphogenesis;leaf morphogenesis;meristem initiation;xylem and phloem pattern formation;meristem maintenance;maintenance of root meristem identity;stele development;covalent chromatin modification;gene silencing by RNA;positive regulation of transcription, DNA-templated;root development;flower…	nucleus	sequence-specific DNA binding transcription factor activity;protein homodimerization activity
65	AT2G47260	Pm012933	AT3G62340	WRKY23	12.61	AT-CC:1.00	3/56	AT1G10610 FMA BIM1	regulation of transcription, DNA-templated;response to nematode;response to auxin	nucleus	sequence-specific DNA binding transcription factor activity
66	AT3G54390	Pm016744	no_paralog	no_symbol	12.61	AT-CC:1.00	3/56	AT1G10610 FMA BIM1	regulation of transcription, DNA-templated	nucleus	sequence-specific DNA binding transcription factor activity
67	AT3G13040	Pm013132	no_paralog	no_symbol	12.52	AT-CC:1.00	3/56	FBH1 MUTE SPT	regulation of transcription, DNA-templated;chlorophyll catabolic process	nucleus	sequence-specific DNA binding transcription factor activity
68	AT3G01220	Pm015861	AT5G15150	HB20	12.47	AT-CC:1.00	3/56	ZCW32 FBH4 AT4G00870	transition metal ion transport;regulation of transcription, DNA-templated;response to auxin	nucleus	DNA binding;sequence-specific DNA binding transcription factor activity
69	AT5G04390	Pm018453	AT3G10470	no_symbol	12.47	AT-CC:1.00	3/56	ZCW32 FBH4 AT4G00870	na	nucleus	nucleic acid binding;zinc ion binding
70	AT3G06490	Pm008425	AT5G49620	MYB108	12.4	AT-CC:1.00	3/56	ZCW32 FBH4 AT4G00870	regulation of transcription, DNA-templated;signal transduction;toxin catabolic process;response to water deprivation;response to wounding;response to fungus;response to salt stress;jasmonic acid biosynthetic process;response to ethylene;response to auxin;response to abscisic acid;abscisic acid-activated signaling pathway;response to jasmonic acid;jasmonic acid mediated signaling pathway;response …	nucleus	DNA binding;sequence-specific DNA binding transcription factor activity
71	AT1G63700	Pm023901	no_paralog	YDA	12.13	AT-CC:1.00	3/56	MUTE FMA SPCH	cell adhesion;embryo development ending in seed dormancy;trichome morphogenesis;stomatal complex morphogenesis;inflorescence development;actin nucleation;root hair cell differentiation;cell wall organization	cytoplasm	kinase activity
72	AT2G01940	Pm005926	no_paralog	SGR5	12.13	AT-CC:1.00	3/56	ZCW32 SPT AT5G50915	regulation of transcription, DNA-templated;detection of gravity;negative gravitropism;circumnutation;regulation of starch metabolic process	nucleus	nucleic acid binding;sequence-specific DNA binding transcription factor activity;zinc ion binding
73	AT1G66140	Pm005902	no_paralog	ZFP4	12.13	AT-CC:1.00	3/56	ZCW32 SPT AT5G50915	regulation of transcription, DNA-templated	nucleus	nucleic acid binding;sequence-specific DNA binding transcription factor activity;zinc ion binding
74	AT5G23260	Pm010767	no_paralog	TT16	12.09	AT-CC:1.00	3/56	ZCW32 FBH4 AT4G00870	regulation of cell shape;vernalization response;anthocyanin accumulation in tissues in response to UV light;seed development;carpel development;ovule development;regulation of double fertilization forming a zygote and endosperm;regulation of proanthocyanidin biosynthetic process	nucleus	sequence-specific DNA binding transcription factor activity;protein binding
75	AT3G17600	Pm007165	no_paralog	IAA31	12.09	AT-CC:1.00	3/56	ZCW32 FBH4 AT4G00870	gravitropism;response to auxin;root development;shoot system development	nucleus	sequence-specific DNA binding transcription factor activity
76	AT5G60440	Pm021071	no_paralog	AGL62	11.75	AT-CC:1.00	3/56	ZCW32 FBH4 AT4G00870	endosperm development	nucleus	DNA binding;sequence-specific DNA binding transcription factor activity
77	AT4G17810	Pm023260	no_paralog	no_symbol	11.7	AT-CC:1.00	3/56	BEE3 UNE10 AT5G50915	regulation of transcription, DNA-templated;regulation of translation;plastid organization;leaf morphogenesis;cell differentiation;positive regulation of transcription, DNA-templated	nucleus	nucleic acid binding;sequence-specific DNA binding transcription factor activity;zinc ion binding
78	AT4G35550	Pm026793	no_paralog	WOX13	11.54	AT-CC:1.00	3/56	ZCW32 SPT AT5G50915	regulation of transcription, DNA-templated	nucleus	DNA binding;sequence-specific DNA binding transcription factor activity
79	AT5G11190	Pm004616	AT5G25390	SHN2	11.43	AT-CC:1.00	3/56	ZCW32 FBH4 AT4G00870	regulation of transcription, DNA-templated	nucleus	DNA binding;sequence-specific DNA binding transcription factor activity
80	AT3G02310	Pm015394	AT5G15800	2021-09-02	11.43	AT-CC:1.00	3/56	ZCW32 FBH4 AT4G00870	plant-type cell wall modification;pollen tube growth;post-embryonic morphogenesis;flower development;regulation of flower development;vernalization response;anthocyanin accumulation in tissues in response to UV light;carpel development;petal development;stamen development;ovule development;meristem development	nucleus	DNA binding;sequence-specific DNA binding transcription factor activity;protein binding
81	AT2G40950	Pm016493	AT3G56660	BZIP17	11.36	AT-CC:1.00	3/56	FBH1 SPT HEC1	regulation of transcription, DNA-templated;hyperosmotic salinity response;positive regulation of transcription, DNA-templated	nucleus;endoplasmic reticulum	DNA binding;sequence-specific DNA binding transcription factor activity
82	AT1G46264	Pm005297	no_paralog	SCZ	11.33	AT-CC:1.00	3/56	MUTE AT3G21330 FMA	asymmetric cell division;response to heat	nucleus	DNA binding;sequence-specific DNA binding transcription factor activity
83	AT4G00730	Pm017987	AT3G61150	ANL2	11.29	AT-CC:1.00	3/56	FBH1 SPT AT5G62610	protein acetylation;cuticle development;anthocyanin accumulation in tissues in response to UV light;root development;root hair cell differentiation	nucleus	sequence-specific DNA binding transcription factor activity
84	AT4G37540	Pm005389	AT5G67420	LBD39	11.18	AT-CC:1.00	3/56	AT1G72210 FRU AT5G50915	na	na	na
85	AT2G47190	Pm012912	no_paralog	MYB2	11.03	AT-CC:0.62 AT-LC:0.38	3/56	ZCW32 TT8 BIM1	signal transduction;response to cold;response to water deprivation;response to wounding;response to salt stress;response to ethylene;response to auxin;response to abscisic acid;abscisic acid-activated signaling pathway;response to salicylic acid;response to jasmonic acid;organ senescence;cellular response to phosphate starvation;hyperosmotic salinity response;positive regulation of transcription,…	nucleus	core promoter sequence-specific DNA binding;DNA binding;sequence-specific DNA binding transcription factor activity;calmodulin binding
86	AT3G58120	Pm014253	AT2G42380	BZIP61	10.93	AT-CC:1.00	3/56	BEE3 UNE10 AT5G50915	response to xenobiotic stimulus;endoplasmic reticulum unfolded protein response;positive regulation of transcription, DNA-templated	nucleus	DNA binding;sequence-specific DNA binding transcription factor activity
87	AT3G02550	Pm029059	no_paralog	LBD41	10.86	AT-CC:1.00	3/56	FBH1 AT1G72210 SPT	response to hypoxia;regulation of transcription, DNA-templated;systemic acquired resistance, salicylic acid mediated signaling pathway;regulation of hydrogen peroxide metabolic process	nucleus	na
88	AT4G28500	Pm010104	no_paralog	SND2	10.86	AT-CC:1.00	3/56	ZCW32 FBH4 AT4G00870	multicellular organismal development;glucuronoxylan metabolic process;xylan biosynthetic process;positive regulation of transcription, DNA-templated;regulation of secondary cell wall biogenesis	nucleus	sequence-specific DNA binding transcription factor activity
89	AT4G22680	Pm023573	no_paralog	MYB85	10.86	AT-CC:1.00	3/56	ZCW32 FBH4 AT4G00870	regulation of transcription, DNA-templated;positive regulation of transcription, DNA-templated;regulation of secondary cell wall biogenesis	nucleus	DNA binding;sequence-specific DNA binding transcription factor activity
90	AT1G15520	Pm013611	no_paralog	PDR12	10.59	AT-CC:1.00	3/56	AT1G68920 FRU UNE12	MAPK cascade;protein targeting to membrane;drug transmembrane transport;signal transduction;response to water deprivation;detection of biotic stimulus;salicylic acid biosynthetic process;response to ethylene;response to auxin;response to abscisic acid;abscisic acid-activated signaling pathway;response to salicylic acid;response to jasmonic acid;systemic acquired resistance, salicylic acid mediate…	plasma membrane	ATPase activity, coupled to transmembrane movement of substances
91	AT4G30080	Pm030120	no_paralog	ARF16	10.58	AT-CC:1.00	3/56	ZCW32 FBH4 AT4G00870	pattern specification process;response to auxin;root cap development;cell division	nucleus	sequence-specific DNA binding transcription factor activity;miRNA binding
92	AT2G45650	Pm018087	no_paralog	RSB1	10.53	AT-CC:1.00	3/56	ZCW32 SPT AT5G50915	positive regulation of flower development;vegetative to reproductive phase transition of meristem;floral organ development;ovule development	nucleus	DNA binding;sequence-specific DNA binding transcription factor activity;protein binding
93	AT1G28360	Pm010083	no_paralog	ERF12	10.53	AT-CC:1.00	3/56	ZCW32 SPT AT5G50915	regulation of transcription, DNA-templated;ethylene-activated signaling pathway	nucleus	DNA binding;sequence-specific DNA binding transcription factor activity
94	AT1G17950	Pm025263	AT1G73410	MYB52	10.53	AT-CC:1.00	3/56	ZCW32 SPT AT5G50915	regulation of transcription, DNA-templated;response to abscisic acid;regulation of secondary cell wall biogenesis	nucleus	DNA binding;sequence-specific DNA binding transcription factor activity
95	AT1G22640	Pm004199	AT1G35516	MYB3	10.53	AT-CC:1.00	3/56	ZCW32 SPT AT5G50915	regulation of transcription, DNA-templated;response to wounding;response to salt stress;response to ethylene;response to auxin;response to abscisic acid;response to gibberellin;response to salicylic acid;response to jasmonic acid;cinnamic acid biosynthetic process;negative regulation of metabolic process;response to cadmium ion	nucleus	DNA binding;sequence-specific DNA binding transcription factor activity
96	AT5G45820	Pm010242	no_paralog	SnRK3.6	10.34	AT-CC:0.67 AT-CX:0.33	3/56	ZCW32 SRL2 BIM1	response to abscisic acid	cytosol	protein serine/threonine kinase activity;kinase activity
97	AT5G06510	Pm026038	no_paralog	NF-YA10	10.32	AT-CC:1.00	3/56	ZCW32 FBH4 AT4G00870	regulation of transcription, DNA-templated;anthocyanin-containing compound biosynthetic process	nucleus;CCAAT-binding factor complex	sequence-specific DNA binding transcription factor activity
98	AT3G47640	Pm024772	no_paralog	PYE	10.31	AT-CC:0.79 AT-HT:0.21	3/56	JAM2 UNE12 BIM1	regulation of transcription, DNA-templated;cellular response to iron ion starvation;iron ion homeostasis	nucleus	DNA binding;sequence-specific DNA binding transcription factor activity
99	AT1G62990	Pm023742	no_paralog	KNAT7	10.03	AT-HT:0.56 AT-CX:0.44	3/56	FMA UNE12 TT8	cell adhesion;xylem development;trichome morphogenesis;glucuronoxylan metabolic process;cell wall macromolecule metabolic process;actin nucleation;xylan biosynthetic process;negative regulation of transcription, DNA-templated;organ development;root hair cell differentiation;cell wall organization;regulation of secondary cell wall biogenesis	nucleus	DNA binding;sequence-specific DNA binding transcription factor activity
100	AT3G54320	Pm017032	no_paralog	WRI1	9.97	AT-CC:1.00	3/56	BIM1 AT5G50915 HEC1	regulation of carbohydrate metabolic process;regulation of glycolytic process;regulation of transcription, DNA-templated;lipid metabolic process;lipid biosynthetic process;response to sucrose;triglyceride biosynthetic process;positive regulation of cutin biosynthetic process	nucleus	DNA binding;sequence-specific DNA binding transcription factor activity
101	AT5G13220	Pm007189	no_paralog	TIFY9	9.68	AT-HT:0.42 AT-LC:0.42 AT-CX:0.15	2/56	JAM2 ZBF1	signal transduction;response to water deprivation;response to wounding;response to fungus;jasmonic acid biosynthetic process;response to ethylene;response to auxin;abscisic acid-activated signaling pathway;response to jasmonic acid;jasmonic acid mediated signaling pathway;regulation of systemic acquired resistance;hyperosmotic salinity response;regulation of jasmonic acid mediated signaling pathw…	nucleus	protein binding;protein homodimerization activity
102	AT2G04240	Pm014939	no_paralog	XERICO	9.64	AT-CC:1.00	2/56	SPT AT5G50915	response to osmotic stress;response to salt stress;abscisic acid metabolic process;response to gibberellin;response to chitin	na	protein binding;zinc ion binding
103	AT3G28910	Pm015880	no_paralog	MYB30	9.63	AT-CC:1.00	3/56	ZCW32 SPT AT5G50915	response to bacterium;plant-type hypersensitive response;response to ethylene;response to auxin;response to gibberellin;response to salicylic acid;response to jasmonic acid;very long-chain fatty acid biosynthetic process	nucleus	DNA binding;sequence-specific DNA binding transcription factor activity;protein binding
104	AT3G15270	Pm014154	AT1G53160	SPL5	9.63	AT-CC:1.00	3/56	ZCW32 SPT AT5G50915	regulation of transcription, DNA-templated;regulation of vegetative phase change	nucleus	DNA binding;sequence-specific DNA binding transcription factor activity
105	AT1G59590	Pm018863	AT1G10220	ZCF37	9.56	AT-CC:0.86 AT-CX:0.14	2/56	AT1G72210 FRU	na	mitochondrion	na
106	AT1G30135	Pm010428	no_paralog	TIFY5A	9.25	AT-LC:0.44 AT-HT:0.43 AT-CX:0.13	2/56	JAM2 ZBF1	na	nucleus	protein binding
107	AT3G28210	Pm015774	no_paralog	SAP12	9.22	AT-CC:1.00	3/56	BEE3 FRU MUTE	protein targeting to membrane;signal transduction;toxin catabolic process;response to water deprivation;response to wounding;response to ethylene;response to auxin;response to abscisic acid;abscisic acid-activated signaling pathway;response to jasmonic acid;salicylic acid mediated signaling pathway;jasmonic acid mediated signaling pathway;response to chitin;heat acclimation;regulation of plant-ty…	nucleus	na
108	AT1G19180	Pm027113	AT1G74950	TIFY10A	9.03	AT-LC:0.43 AT-HT:0.38 AT-CX:0.19	2/56	JAM2 ZBF1	MAPK cascade;protein targeting to membrane;cell communication;signal transduction;response to cold;response to water deprivation;pollen development;response to wounding;response to fungus;jasmonic acid biosynthetic process;response to ethylene;response to auxin;abscisic acid-activated signaling pathway;response to jasmonic acid;systemic acquired resistance, salicylic acid mediated signaling pathw…	nucleus	protein binding
109	AT2G43500	Pm022106	AT3G59580	no_symbol	8.84	AT-CC:1.00	2/56	JAM2 BIM1	regulation of transcription, DNA-templated;post-translational protein modification;positive regulation of transcription, DNA-templated	nucleus	sequence-specific DNA binding transcription factor activity
110	AT3G57670	Pm025853	no_paralog	WIP2	8.77	AT-CC:1.00	2/56	AT1G68920 UNE12	regulation of transcription, DNA-templated;plant-type cell wall modification;pollen tube growth;transmitting tissue development	nucleus	nucleic acid binding;sequence-specific DNA binding transcription factor activity;zinc ion binding
111	AT5G26610	Pm003254	no_paralog	no_symbol	8.77	AT-CC:1.00	2/56	AT1G68920 UNE12	na	intracellular;nucleus	nucleic acid binding
112	AT5G52830	Pm019832	no_paralog	WRKY27	8.73	AT-CC:1.00	2/56	BIM1 AT5G50915	regulation of transcription, DNA-templated;nitric oxide mediated signal transduction;response to gibberellin;defense response to bacterium;negative regulation of transcription, DNA-templated	nucleus	sequence-specific DNA binding transcription factor activity;protein binding
113	AT1G09250	Pm003171	no_paralog	AIF4	8.72	AT-CC:1.00	2/56	BEE3 MUTE	na	nucleus	sequence-specific DNA binding transcription factor activity
114	AT4G23800	Pm024077	AT4G11080	3xHMG-box2	8.68	AT-CC:1.00	2/56	FBH1 AT3G21330	microtubule cytoskeleton organization;cytokinesis by cell plate formation;acetyl-CoA metabolic process;cell proliferation;response to cyclopentenone;histone phosphorylation;regulation of cell proliferation	nucleus	DNA binding;sequence-specific DNA binding transcription factor activity
115	AT5G63080	Pm028526	no_paralog	JMJ20	8.63	AT-CC:1.00	2/56	BEE3 UNE10	regulation of transcription, DNA-templated;N-terminal protein myristoylation;positive regulation of seed germination;histone H4-R3 methylation	nucleus	core promoter proximal region sequence-specific DNA binding;sequence-specific DNA binding transcription factor activity;histone demethylase activity (H3-R2 specific);histone demethylase activity (H4-R3 specific)
116	AT1G22590	Pm004174	no_paralog	AGL87	8.63	AT-CC:1.00	2/56	BEE3 UNE10	regulation of transcription, DNA-templated	nucleus	sequence-specific DNA binding transcription factor activity
117	AT1G25580	Pm029010	no_paralog	SOG1	8.63	AT-CC:1.00	2/56	BEE3 UNE10	DNA damage checkpoint;multicellular organismal development;response to gamma radiation;regulation of meiosis	nucleus	sequence-specific DNA binding transcription factor activity
118	AT3G45260	Pm001002	AT5G60470	no_symbol	8.63	AT-CC:1.00	2/56	BEE3 UNE10	MAPK cascade;regulation of transcription, DNA-templated;protein targeting to membrane;response to bacterium;systemic acquired resistance, salicylic acid mediated signaling pathway;jasmonic acid mediated signaling pathway;leaf morphogenesis;regulation of hydrogen peroxide metabolic process;regulation of plant-type hypersensitive response;cell differentiation;negative regulation of defense response…	nucleus	nucleic acid binding;sequence-specific DNA binding transcription factor activity;zinc ion binding
119	AT5G35550	Pm013279	no_paralog	TT2	8.61	AT-LC:0.47 AT-CC:0.34 AT-CX:0.18	2/56	TT8 AT5G50915	regulation of transcription, DNA-templated;fatty acid biosynthetic process;response to osmotic stress;proanthocyanidin biosynthetic process	nucleus	DNA binding;sequence-specific DNA binding transcription factor activity
120	AT5G53980	Pm011328	no_paralog	HB52	8.61	AT-CC:1.00	2/56	AT1G68810 AT2G40200	regulation of transcription, DNA-templated;response to blue light;response to absence of light	nucleus	sequence-specific DNA binding transcription factor activity
121	AT2G32120	Pm009534	AT1G09080	HSP70T-2	8.58	AT-CC:1.00	2/56	AT1G72210 FRU	protein folding;response to heat;response to high light intensity;heat acclimation;response to hydrogen peroxide	cytoplasm	na
122	AT1G02810	Pm020047	AT4G02330	no_symbol	8.52	AT-CC:1.00	2/56	ZCW32 TMO7	na	extracellular region;plant-type cell wall	pectinesterase activity
123	AT3G58850	Pm014592	AT2G42870	PAR2	8.51	AT-CC:1.00	2/56	PRE6 PRE5	circadian rhythm;shade avoidance;developmental process	nucleus	na
124	AT1G78700	Pm011287	no_paralog	BEH4	8.42	AT-CC:1.00	2/56	JAM2 BIM1	regulation of transcription, DNA-templated	nucleus	na
125	AT5G23090	Pm030230	AT5G08190	NF-YB13	8.38	AT-CC:1.00	2/56	FBH1 SPT	regulation of transcription, DNA-templated	nucleus	sequence-specific DNA binding transcription factor activity
126	AT3G10760	Pm031149	AT5G05090	no_symbol	8.38	AT-CC:1.00	2/56	FBH1 SPT	regulation of transcription, DNA-templated	nucleus	DNA binding;sequence-specific DNA binding transcription factor activity
127	AT3G09270	Pm002599	no_paralog	GSTU8	8.38	AT-CC:1.00	3/56	ZCW32 SPT AT5G50915	fatty acid beta-oxidation;toxin catabolic process;response to cyclopentenone;proteasome-mediated ubiquitin-dependent protein catabolic process;response to cadmium ion;response to misfolded protein;proteasome core complex assembly	cytoplasm	glutathione transferase activity
128	AT5G66320	Pm026716	AT3G51080 AT4G36240	GATA5	8.34	AT-CC:1.00	2/56	BEE3 UNE10	na	nucleus	sequence-specific DNA binding transcription factor activity
129	AT1G69010	Pm030562	no_paralog	BIM2	8.1	AT-CC:1.00	2/56	JAM2 BIM1	na	nucleus	DNA binding;sequence-specific DNA binding transcription factor activity
130	AT5G28300	Pm003502	no_paralog	GT2L	8.1	AT-CC:1.00	2/56	JAM2 BIM1	regulation of transcription, DNA-templated;positive regulation of transcription, DNA-templated	nucleus	enhancer sequence-specific DNA binding;sequence-specific DNA binding transcription factor activity;calmodulin binding
131	AT5G03150	Pm030100	no_paralog	JKD	8.09	AT-CC:1.00	2/56	FBH1 AT1G72210	regulation of transcription, DNA-templated;regulation of meristem growth;regulation of epidermal cell differentiation;root development;lateral root development;developmental growth;root hair cell differentiation;regulation of cell division	nucleus	nucleic acid binding;sequence-specific DNA binding transcription factor activity;protein binding;zinc ion binding;protein homodimerization activity
132	AT4G17600	Pm023450	AT5G47110	LIL3:1	8.09	AT-CC:1.00	2/56	BEE3 UNE10	pentose-phosphate shunt;regulation of transcription, DNA-templated;rRNA processing;regulation of translation;response to blue light;plastid organization;chloroplast relocation;leaf morphogenesis;thylakoid membrane organization;stomatal complex morphogenesis;response to red light;photosystem II assembly;response to far red light;photosynthesis;chlorophyll biosynthetic process;isopentenyl diphospha…	chloroplast;chloroplast thylakoid membrane	sequence-specific DNA binding transcription factor activity
133	AT5G18830	Pm008092	no_paralog	SPL7	8.05	AT-CC:1.00	2/56	FBH1 SPT	cell morphogenesis;regulation of transcription, DNA-templated;cell adhesion;plant-type cell wall biogenesis;organ morphogenesis;tissue development;trichome morphogenesis;vegetative to reproductive phase transition of meristem;glucuronoxylan metabolic process;positive regulation of organelle organization;cell growth;protein desumoylation;regulation of chromosome organization;actin nucleation;xylan…	nucleus	DNA binding;sequence-specific DNA binding transcription factor activity
134	AT1G68550	Pm029052	AT1G25470	CRF10	8.05	AT-CC:1.00	2/56	FBH1 SPT	regulation of transcription, DNA-templated	nucleus	DNA binding;sequence-specific DNA binding transcription factor activity
135	AT1G19210	Pm027117	no_paralog	no_symbol	8.01	AT-CC:1.00	2/56	ZCW32 FRU	regulation of transcription, DNA-templated;response to chitin	nucleus	DNA binding;sequence-specific DNA binding transcription factor activity
136	AT5G24520	Pm019670	no_paralog	URM23	7.98	AT-LC:1.00	2/56	TT8 MYC6.2	protein targeting to membrane;response to ethylene;response to auxin;epidermal cell fate specification;positive regulation of flavonoid biosynthetic process;trichome differentiation;regulation of plant-type hypersensitive response;regulation of protein localization;cell fate commitment	nucleus;cytoplasm	nucleotide binding;DNA binding;protein binding
137	AT3G09600	Pm002840	no_paralog	RVE8	7.89	AT-CC:1.00	2/56	AT1G72210 FRU	regulation of transcription, DNA-templated;circadian rhythm;response to salt stress;response to ethylene;response to auxin;response to abscisic acid;response to gibberellin;response to salicylic acid;response to jasmonic acid;circadian regulation of gene expression;histone H3 acetylation;response to cadmium ion;photoperiodism, flowering;long-day photoperiodism, flowering	nucleus	DNA binding;sequence-specific DNA binding transcription factor activity
138	AT1G75080	Pm005785	AT1G19350	BZR1	7.87	AT-CC:1.00	2/56	BEE3 UNE10	regulation of transcription, DNA-templated;brassinosteroid mediated signaling pathway;negative regulation of transcription, DNA-templated;seed development;ovule development	nucleus;cytosol	DNA binding;sequence-specific DNA binding transcription factor activity;protein binding
139	AT5G66730	Pm005795	AT3G50700	IDD1	7.82	AT-CC:1.00	2/56	JAM2 BIM1	regulation of transcription, DNA-templated;regulation of gibberellic acid mediated signaling pathway;regulation of seed germination;seed maturation	nucleus	nucleic acid binding;sequence-specific DNA binding transcription factor activity;protein binding;zinc ion binding
140	AT5G61380	Pm024862	no_paralog	TOC1	7.67	AT-LC:1.00	2/56	POC1 SRL2	transcription, DNA-templated;regulation of transcription, DNA-templated;circadian rhythm;response to red or far red light;circumnutation;negative regulation of gene expression;regulation of circadian rhythm;long-day photoperiodism, flowering	nucleus	phosphorelay response regulator activity;DNA binding;sequence-specific DNA binding transcription factor activity;protein binding
141	AT1G67970	Pm005887	no_paralog	HSFA8	7.66	AT-CC:1.00	2/56	BEE3 UNE10	na	nucleus	DNA binding;sequence-specific DNA binding transcription factor activity
142	AT3G24520	Pm027421	no_paralog	HSFC1	7.6	AT-CC:1.00	2/56	BEE3 MUTE	toxin catabolic process	nucleus	DNA binding;sequence-specific DNA binding transcription factor activity
143	AT1G09570	Pm003274	no_paralog	PHYA	7.59	AT-LC:1.00	2/56	POC1 SRL2	regulation of transcription, DNA-templated;circadian rhythm;gravitropism;phototropism;photomorphogenesis;red or far-red light signaling pathway;red light signaling pathway;response to continuous far red light stimulus by the high-irradiance response system;response to very low fluence red light stimulus;negative regulation of translation;response to arsenic-containing substance	nucleus;cytoplasm;nuclear body	protein histidine kinase activity;signal transducer activity;protein binding;G-protein coupled photoreceptor activity;red or far-red light photoreceptor activity;far-red light photoreceptor activity;identical protein binding
144	AT1G33060	Pm029581	no_paralog	NAC014	7.58	AT-CC:1.00	2/56	SPT AT5G50915	RNA splicing, via endonucleolytic cleavage and ligation;multicellular organismal development;methionine biosynthetic process;virus induced gene silencing;vegetative phase change	nucleus	sequence-specific DNA binding transcription factor activity
145	AT4G21440	Pm009892	AT4G05100	MYB102	7.56	AT-CC:1.00	2/56	ZCW32 BIM1	regulation of transcription, DNA-templated;response to osmotic stress;signal transduction;response to water deprivation;response to wounding;response to salt stress;response to ethylene;response to auxin;response to abscisic acid;abscisic acid-activated signaling pathway;response to jasmonic acid;proline transport;hyperosmotic salinity response	nucleus	DNA binding;sequence-specific DNA binding transcription factor activity
146	AT1G25550	Pm029019	AT1G68670	no_symbol	7.56	AT-CC:1.00	2/56	JAM2 BIM1	regulation of transcription, DNA-templated;response to nitrate;nitrate transport	nucleus	DNA binding;sequence-specific DNA binding transcription factor activity
147	AT1G14350	Pm006532	AT2G02820	MYB124	7.51	AT-CC:1.00	2/56	FMA bHLH093	regulation of transcription, DNA-templated;guard cell differentiation	nucleus	DNA binding;sequence-specific DNA binding transcription factor activity;sequence-specific DNA binding
148	AT1G34245	Pm022300	no_paralog	EPF2	7.5	AT-CC:1.00	2/56	MUTE SPCH	guard cell differentiation;stomatal complex development;epidermis morphogenesis;negative regulation of stomatal complex development	extracellular region	na
149	AT2G41940	Pm026151	AT3G58070	ZFP8	7.34	AT-CC:1.00	2/56	BIM1 AT5G50915	MAPK cascade;regulation of transcription, DNA-templated;protein targeting to membrane;response to bacterium;embryo development ending in seed dormancy;systemic acquired resistance, salicylic acid mediated signaling pathway;jasmonic acid mediated signaling pathway;leaf morphogenesis;trichome differentiation;thylakoid membrane organization;vegetative to reproductive phase transition of meristem;reg…	nucleus	nucleic acid binding;sequence-specific DNA binding transcription factor activity;zinc ion binding
150	AT1G78080	Pm004824	AT1G22190	WIND1	7.32	AT-CC:1.00	2/56	ZCW32 BIM1	regulation of transcription, DNA-templated;response to osmotic stress;response to cold;response to water deprivation;response to light stimulus;response to wounding;response to salt stress;cytokinin-activated signaling pathway;ethylene-activated signaling pathway;red or far-red light signaling pathway;regulation of cell differentiation;cellular response to salt stress	nucleus	DNA binding;sequence-specific DNA binding transcription factor activity;protein binding;sequence-specific DNA binding
151	AT5G22380	Pm001403	AT3G44350	NAC090	7.28	AT-CC:1.00	2/56	AT1G72210 FRU	multicellular organismal development	nucleus	sequence-specific DNA binding transcription factor activity
152	AT1G22810	Pm004265	AT1G71520	no_symbol	7.28	AT-CC:1.00	2/56	AT1G72210 FRU	regulation of transcription, DNA-templated	nucleus;cytoplasm	DNA binding;sequence-specific DNA binding transcription factor activity
153	AT5G44210	Pm010085	no_paralog	ERF9	7.23	AT-CC:1.00	2/56	FBH1 SPT	oligopeptide transport;ethylene-activated signaling pathway;negative regulation of transcription, DNA-templated	nucleus;membrane	DNA binding;sequence-specific DNA binding transcription factor activity
154	AT2G35940	Pm026023	AT2G27220	EDA29	7.23	AT-CC:1.00	2/56	FBH1 SPT	response to superoxide;protein targeting to membrane;response to symbiotic fungus;response to salt stress;response to auxin;response to abscisic acid;response to carbohydrate;systemic acquired resistance, salicylic acid mediated signaling pathway;ethylene-activated signaling pathway;positive regulation of flavonoid biosynthetic process;polar nucleus fusion;response to continuous far red light sti…	nucleus;cytoplasm	DNA binding;sequence-specific DNA binding transcription factor activity;protein homodimerization activity;protein heterodimerization activity
155	AT1G51600	Pm013048	no_paralog	ZML2	7.17	AT-CC:0.53 AT-HT:0.47	1/56	JAM2	na	nucleus	sequence-specific DNA binding transcription factor activity
156	AT5G20900	Pm026979	no_paralog	TIFY3B	7.12	AT-LC:0.57 AT-CC:0.43	2/56	JAM2 ZBF1	protein targeting to membrane;response to wounding;jasmonic acid mediated signaling pathway;positive regulation of flavonoid biosynthetic process;regulation of plant-type hypersensitive response	nucleus	protein binding
157	AT4G14720	Pm009240	no_paralog	TIFY4B	7.09	AT-CC:1.00	2/56	JAM2 SPT	leaf development	nucleus	protein binding
158	AT3G01470	Pm015729	no_paralog	HD-ZIP-1	7.07	AT-CC:1.00	2/56	BIM1 AT5G50915	regulation of transcription, DNA-templated;response to blue light;response to salt stress;leaf morphogenesis;response to nitrate;nitrate transport;chlorophyll catabolic process;positive regulation of transcription, DNA-templated	nucleus	DNA binding;sequence-specific DNA binding transcription factor activity;protein homodimerization activity;sequence-specific DNA binding
159	AT5G24590	Pm019659	AT3G49530	TIP	7.05	AT-CC:1.00	2/56	BEE3 MUTE	multicellular organismal development;response to water deprivation;response to abscisic acid;hyperosmotic salinity response;defense response to virus	nucleus	sequence-specific DNA binding transcription factor activity;transcription coactivator activity;protein binding
160	AT2G28610	Pm000753	no_paralog	WOX3	6.96	AT-CC:1.00	2/56	SPT HEC1	regulation of transcription, DNA-templated;cell proliferation;flower development;adaxial/abaxial axis specification;centrolateral axis specification;stipule development;organ development	nucleus	sequence-specific DNA binding transcription factor activity
161	AT5G60970	Pm024946	AT5G08070	TCP5	6.82	AT-CC:1.00	2/56	BIM1 AT5G50915	MAPK cascade;regulation of transcription, DNA-templated;protein targeting to membrane;response to bacterium;embryo development ending in seed dormancy;systemic acquired resistance, salicylic acid mediated signaling pathway;jasmonic acid mediated signaling pathway;leaf morphogenesis;thylakoid membrane organization;vegetative to reproductive phase transition of meristem;regulation of hydrogen perox…	nucleus	sequence-specific DNA binding transcription factor activity
162	AT5G57660	Pm008522	no_paralog	COL5	6.74	AT-CC:0.59 AT-CX:0.41	2/56	SRL2 CIB1	regulation of transcription, DNA-templated;cellular response to water deprivation	nucleus	sequence-specific DNA binding transcription factor activity;zinc ion binding
163	AT3G02150	Pm016049	no_paralog	TFPD	6.47	AT-CC:1.00	2/56	ZCW32 BIM1	regulation of transcription, DNA-templated;jasmonic acid metabolic process;response to jasmonic acid;leaf morphogenesis;cell differentiation;regulation of defense response;positive regulation of development, heterochronic;leaf development	nucleus;chloroplast	sequence-specific DNA binding transcription factor activity;protein binding
164	AT5G48850	Pm020374	no_paralog	ATSDI1	6.42	AT-CC:1.00	2/56	FRU ORG2	regulation of sulfur utilization;cellular response to sulfur starvation	nucleus	na
165	AT3G25250	Pm029891	AT4G13000	OXI1	6.25	AT-CC:1.00	2/56	ZCW32 FRU	protein phosphorylation;response to oxidative stress;response to wounding;response to chitin	na	protein kinase activity;protein binding;kinase activity;protein kinase binding
166	AT1G13340	Pm029038	no_paralog	no_symbol	6.2	AT-CC:1.00	2/56	AT1G72210 FRU	response to oxidative stress;salicylic acid biosynthetic process;salicylic acid mediated signaling pathway;negative regulation of defense response;innate immune response	cytoplasm	na
167	AT1G44350	Pm004773	no_paralog	ILL6	6.19	AT-CC:0.64 AT-CX:0.36	2/56	ZBF1 ZCW32	proteolysis;response to wounding;response to fungus;jasmonic acid metabolic process;jasmonic acid biosynthetic process;response to jasmonic acid;auxin metabolic process;regulation of systemic acquired resistance	extracellular region	metallopeptidase activity;IAA-amino acid conjugate hydrolase activity
168	AT3G13540	Pm018338	no_paralog	MYB5	6.04	AT-LC:0.68 AT-CX:0.32	1/56	TT8	regulation of transcription, DNA-templated;seed germination;trichome differentiation;trichome morphogenesis;seed coat development;regulation of gene expression;mucilage biosynthetic process involved in seed coat development	nucleus	DNA binding;sequence-specific DNA binding transcription factor activity
169	AT4G24160	Pm006256	no_paralog	no_symbol	5.64	AT-CC:1.00	2/56	FRU AT5G50915	toxin catabolic process;response to chitin;response to cyclopentenone;defense response by callose deposition;lipid homeostasis;fatty acid homeostasis;phospholipid homeostasis;triglyceride homeostasis	na	phospholipase A2 activity;lipase activity;hydrolase activity;lysophosphatidic acid acyltransferase activity
170	AT4G32980	Pm005487	no_paralog	ATH1	5.55	AT-CC:0.63 AT-CX:0.37	2/56	BEE3 SPCH	sulfur amino acid metabolic process;glycine catabolic process;unsaturated fatty acid biosynthetic process;oxidoreduction coenzyme metabolic process;vitamin metabolic process;negative regulation of cell proliferation;cellular amino acid biosynthetic process;aromatic amino acid family metabolic process;lipoate metabolic process;coenzyme biosynthetic process;nucleotide metabolic process;response to …	nucleus	DNA binding;sequence-specific DNA binding transcription factor activity;protein binding;sequence-specific DNA binding
171	AT1G77460	Pm004759	no_paralog	no_symbol	5.53	HS-LC:0.55 HS-CX:0.45	1/56	SRL2	na	na	na
172	AT2G36010	Pm028019	no_paralog	E2F3	5.53	AT-CC:1.00	2/56	MUTE FMA	DNA replication initiation;regulation of DNA replication;cell proliferation;nucleotide biosynthetic process;trichome morphogenesis;DNA endoreduplication;positive regulation of transcription, DNA-templated;regulation of cell division;positive regulation of meiotic cell cycle;regulation of cell cycle	nucleus	DNA binding;sequence-specific DNA binding transcription factor activity;protein binding
173	AT3G17860	Pm025058	AT1G48500	TIFY6B	5.22	AT-LC:0.74 AT-CX:0.26	1/56	ZBF1	response to wounding;jasmonic acid biosynthetic process;jasmonic acid mediated signaling pathway;regulation of defense response	nucleus	protein binding;identical protein binding
174	AT1G08810	Pm025436	no_paralog	MYB60	4.66	AT-CC:1.00	1/56	FMA	regulation of transcription, DNA-templated;response to water deprivation;response to light stimulus;response to abscisic acid;response to salicylic acid;response to jasmonic acid;stomatal movement	nucleus	DNA binding;sequence-specific DNA binding transcription factor activity
175	AT5G42520	Pm006246	no_paralog	BPC6	4.64	AT-CC:1.00	1/56	AT5G62610	regulation of transcription, DNA-templated;response to ethylene	nucleus;nucleolus	DNA binding;sequence-specific DNA binding transcription factor activity;protein binding;protein homodimerization activity
176	AT1G69910	Pm006597	no_paralog	no_symbol	4.57	AT-CX:1.00	1/56	AT5G62610	na	plasma membrane	kinase activity
177	AT2G32720	Pm009471	no_paralog	CYTB5-D	4.56	AT-CX:1.00	2/56	TMO7 BIM1	sterol biosynthetic process;pentacyclic triterpenoid biosynthetic process;alkane biosynthetic process	endoplasmic reticulum	protein binding;heme binding
178	AT3G19500	Pm021233	no_paralog	no_symbol	4.55	AT-CC:1.00	1/56	FBH1	regulation of transcription, DNA-templated	nucleus	sequence-specific DNA binding transcription factor activity
179	AT1G16070	Pm013858	no_paralog	TLP8	4.55	AT-CC:1.00	1/56	FBH1	regulation of transcription, DNA-templated;response to fungus;stamen development	nucleus;cytosol	sequence-specific DNA binding transcription factor activity
180	AT2G29660	Pm000539	no_paralog	no_symbol	4.5	AT-CC:1.00	1/56	HEC1	regulation of transcription, DNA-templated;brassinosteroid biosynthetic process	extracellular region;anchored component of membrane	nucleic acid binding;sequence-specific DNA binding transcription factor activity;zinc ion binding
181	AT3G02790	Pm003696	AT5G16470	no_symbol	4.48	AT-CC:1.00	1/56	AT3G21330	regulation of transcription, DNA-templated	na	sequence-specific DNA binding transcription factor activity
182	AT2G20880	Pm029511	AT4G28140	ERF53	4.42	AT-CC:1.00	1/56	bHLH121	regulation of transcription, DNA-templated;response to salt stress;regulation of response to water deprivation	nucleus;cytoplasm	DNA binding;sequence-specific DNA binding transcription factor activity
183	AT1G21000	Pm022874	AT1G76590	no_symbol	4.42	AT-CC:1.00	1/56	AT5G62610	na	mitochondrion	na
184	AT2G47070	Pm008475	no_paralog	SPL1	4.38	AT-CC:1.00	1/56	UNE12	regulation of transcription, DNA-templated;regulation of protein localization;hydrogen peroxide catabolic process	nucleus	DNA binding;sequence-specific DNA binding transcription factor activity
185	AT3G22780	Pm009259	AT4G14770	TSO1	4.38	AT-CC:1.00	1/56	FBH1	microtubule cytoskeleton organization;cytokinesis by cell plate formation;DNA replication;DNA methylation;DNA recombination;methylation-dependent chromatin silencing;microtubule nucleation;meiotic nuclear division;cell proliferation;asymmetric cell division;regulation of flower development;regulation of meristem structural organization;response to gamma radiation;gene silencing;histone modificati…	nucleus	sequence-specific DNA binding transcription factor activity
186	AT1G76900	Pm022567	no_paralog	TLP1	4.38	AT-CC:1.00	1/56	FBH1	regulation of transcription, DNA-templated;post-translational protein modification;positive regulation of transcription, DNA-templated	nucleus	sequence-specific DNA binding transcription factor activity;phosphoric diester hydrolase activity
187	AT5G10510	Pm002225	AT5G65510	PLT3	4.38	AT-CC:1.00	1/56	HEC1	regulation of transcription, DNA-templated;determination of bilateral symmetry;organ morphogenesis;flower development;polarity specification of adaxial/abaxial axis;meristem initiation;regulation of meristem growth;regulation of floral meristem growth;xylem development;maintenance of shoot apical meristem identity;organ growth;cell wall macromolecule metabolic process;root development;phyllotacti…	nucleus	DNA binding;sequence-specific DNA binding transcription factor activity
188	AT3G63090	Pm020144	no_paralog	no_symbol	4.38	AT-CC:1.00	1/56	FBH1	na	na	na
189	AT3G43240	Pm013168	no_paralog	no_symbol	4.38	AT-CC:1.00	1/56	FBH1	na	intracellular	DNA binding
190	AT4G32570	Pm004965	no_paralog	TIFY8	4.36	AT-CC:1.00	1/56	JAM2	na	nucleus	protein binding
191	AT4G27310	Pm015294	AT5G54470	BBX28	4.36	AT-CC:1.00	1/56	ZCW32	regulation of transcription, DNA-templated	nucleus	sequence-specific DNA binding transcription factor activity;zinc ion binding
192	AT1G04400	Pm009368	no_paralog	PHH1	4.33	AT-LC:1.00	1/56	CIB1	chromatin organization;chromatin remodeling;response to water deprivation;response to light stimulus;response to blue light;phototropism;regulation of flower development;positive regulation of flower development;regulation of meristem growth;stomatal movement;circadian regulation of calcium ion oscillation;hydrogen peroxide catabolic process	nucleus;vacuole	protein binding;blue light photoreceptor activity;identical protein binding;protein homodimerization activity
193	AT2G39810	Pm023408	no_paralog	HOS1	4.3	AT-LC:1.00	1/56	SCRM	DNA methylation;chromatin silencing;methylation-dependent chromatin silencing;regulation of transcription, DNA-templated;cell-cell signaling;response to cold;virus induced gene silencing;photomorphogenesis;embryo development ending in seed dormancy;seed germination;regulation of flower development;meristem structural organization;seed dormancy process;sugar mediated signaling pathway;vegetative t…	nucleus;cytoplasm	ubiquitin-protein ligase activity
194	AT2G40740	Pm019076	no_paralog	WRKY55	4.29	AT-CC:1.00	1/56	AT3G21330	regulation of transcription, DNA-templated	nucleus	sequence-specific DNA binding transcription factor activity
195	AT1G76110	Pm006137	no_paralog	no_symbol	4.29	AT-CC:1.00	1/56	AT3G21330	MAPK cascade;chromatin assembly or disassembly;regulation of transcription, DNA-templated;protein targeting to membrane;response to bacterium;systemic acquired resistance, salicylic acid mediated signaling pathway;jasmonic acid mediated signaling pathway;leaf morphogenesis;regulation of hydrogen peroxide metabolic process;regulation of plant-type hypersensitive response;cell differentiation;negat…	nucleus	DNA binding;sequence-specific DNA binding transcription factor activity
196	AT3G27010	Pm016133	AT5G41030	TCP20	4.26	AT-CC:1.00	1/56	UNE12	regulation of cell size;anatomical structure morphogenesis;negative regulation of leaf senescence	nucleus	core promoter proximal region sequence-specific DNA binding;sequence-specific DNA binding transcription factor activity;protein binding;sequence-specific DNA binding
197	AT5G67200	Pm002489	AT3G50230	no_symbol	4.26	AT-CC:1.00	1/56	FBH1	chromatin silencing;protein phosphorylation;transmembrane receptor protein tyrosine kinase signaling pathway;determination of bilateral symmetry;organ morphogenesis;polarity specification of adaxial/abaxial axis;meristem initiation;xylem and phloem pattern formation;meristem maintenance;flower morphogenesis;negative regulation of biological process;histone H3-K9 methylation	plasma membrane	protein serine/threonine kinase activity;ATP binding
198	AT2G41710	Pm028325	no_paralog	no_symbol	4.26	AT-CC:1.00	1/56	FBH1	regulation of transcription, DNA-templated	nucleus	DNA binding;sequence-specific DNA binding transcription factor activity
199	AT1G69160	Pm030596	no_paralog	no_symbol	4.26	AT-CC:1.00	1/56	AT5G50915	na	mitochondrion	na
200	AT1G70520	Pm006720	no_paralog	CRK2	4.26	AT-CC:1.00	1/56	SPT	protein folding;oligopeptide transport;response to heat;response to high light intensity;response to ozone;response to endoplasmic reticulum stress;response to hydrogen peroxide;protein autophosphorylation	extracellular region;plasma membrane;plasmodesma	protein serine/threonine kinase activity;kinase activity
201	AT5G02810	Pm002827	no_paralog	PRR7	4.23	AT-CX:1.00	1/56	SRL2	regulation of transcription, DNA-templated;circadian rhythm;response to temperature stimulus;response to red or far red light;red or far-red light signaling pathway;regulation of circadian rhythm;negative regulation of transcription, DNA-templated;long-day photoperiodism, flowering	nucleus;mitochondrion	phosphorelay response regulator activity;DNA binding
202	AT2G29650	Pm000538	no_paralog	PHT4;1	4.23	AT-CX:1.00	1/56	SRL2	MAPK cascade;protein targeting to membrane;response to light stimulus;detection of biotic stimulus;response to nematode;salicylic acid biosynthetic process;systemic acquired resistance, salicylic acid mediated signaling pathway;jasmonic acid mediated signaling pathway;response to chitin;regulation of hydrogen peroxide metabolic process;regulation of plant-type hypersensitive response;nitrate tran…	chloroplast;chloroplast thylakoid membrane;thylakoid;membrane	inorganic phosphate transmembrane transporter activity;sugar:hydrogen symporter activity;organic anion transmembrane transporter activity;carbohydrate transmembrane transporter activity;inorganic diphosphate transmembrane transporter activity
203	AT2G21320	Pm021693	AT4G38960	BBX18	4.21	AT-CC:1.00	1/56	JAM3	regulation of transcription, DNA-templated;myo-inositol hexakisphosphate biosynthetic process	nucleus	sequence-specific DNA binding transcription factor activity;zinc ion binding
204	AT1G26600	Pm006410	no_paralog	CLE9	4.21	AT-CC:1.00	1/56	FMA	signal transduction	extracellular region;apoplast	receptor binding
205	AT5G35320	Pm008831	no_paralog	no_symbol	4.21	AT-CC:1.00	1/56	FMA	protein folding;response to heat;response to high light intensity;response to hydrogen peroxide	nucleus	na
206	AT2G19740	Pm027255	AT5G56710	no_symbol	4.17	AT-CX:1.00	1/56	AT5G62610	translation;ribosome biogenesis	cytoplasm;ribosome;plasma membrane;chloroplast;cytosolic large ribosomal subunit;cytosolic ribosome	structural constituent of ribosome
207	AT4G38620	Pm020852	AT2G16720 AT4G34990	MYB4	4.15	AT-LC:1.00	1/56	TT8	polyamine catabolic process;oligopeptide transport;response to wounding;phenylpropanoid metabolic process;response to salicylic acid;response to jasmonic acid;coumarin biosynthetic process;response to UV-B;cellular modified amino acid biosynthetic process;negative regulation of transcription, DNA-templated;regulation of phenylpropanoid metabolic process	nucleus	DNA binding;sequence-specific DNA binding transcription factor activity
208	AT3G46130	Pm000809	AT5G59780	MYB48	4.14	AT-CC:1.00	1/56	AT1G68920	regulation of transcription, DNA-templated;response to salicylic acid	nucleus	DNA binding;sequence-specific DNA binding transcription factor activity
209	AT3G49340	Pm010200	no_paralog	no_symbol	4.14	AT-CC:1.00	1/56	AT1G72210	proteolysis	na	cysteine-type peptidase activity
210	AT4G34540	Pm021775	AT4G39230	no_symbol	4.13	AT-CC:1.00	1/56	CIB1	na	cytoplasm	pinoresinol reductase activity
211	AT5G56110	Pm000420	no_paralog	MYB80	4.13	AT-CC:1.00	1/56	AMS	regulation of transcription, DNA-templated;trichome morphogenesis;anther wall tapetum development	nucleus	DNA binding;sequence-specific DNA binding transcription factor activity;sequence-specific DNA binding
212	AT1G24590	Pm006759	no_paralog	SOB2	4.11	AT-LC:1.00	1/56	BIM1	regulation of transcription, DNA-templated;response to auxin;embryonic pattern specification;cotyledon development;regulation of cell cycle	nucleus	DNA binding;sequence-specific DNA binding transcription factor activity;protein binding
213	AT5G53200	Pm019781	no_paralog	TRY	4.11	AT-LC:1.00	1/56	MYC6.2	cell fate specification;regulation of transcription, DNA-templated;epidermal cell differentiation;trichome branching	nucleus	DNA binding;sequence-specific DNA binding transcription factor activity
214	AT1G66370	Pm029445	no_paralog	MYB113	4.1	AT-LC:1.00	1/56	TT8	regulation of transcription, DNA-templated;response to jasmonic acid;regulation of anthocyanin biosynthetic process	nucleus	DNA binding;sequence-specific DNA binding transcription factor activity
215	AT5G35840	Pm015054	no_paralog	PHYC	4.07	AT-LC:1.00	1/56	POC1	circadian rhythm;gravitropism;red or far-red light signaling pathway;regulation of proton transport;protein autophosphorylation	na	protein histidine kinase activity;protein binding
216	AT4G17230	Pm012494	no_paralog	SCL13	4.05	AT-CC:1.00	1/56	AT1G72210	respiratory burst involved in defense response;regulation of transcription, DNA-templated;protein targeting to membrane;ethylene biosynthetic process;salicylic acid mediated signaling pathway;jasmonic acid mediated signaling pathway;ethylene-activated signaling pathway;response to chitin;regulation of plant-type hypersensitive response;intracellular signal transduction	nucleus	sequence-specific DNA binding transcription factor activity
217	AT4G29080	Pm027361	no_paralog	PAP2	4.05	AT-CC:1.00	1/56	UNE12	regulation of translation;pattern specification process;response to auxin;floral whorl development;flower morphogenesis	intracellular;nucleus	sequence-specific DNA binding transcription factor activity
218	AT2G45680	Pm018100	no_paralog	TCP9	4.05	AT-CC:1.00	1/56	AT1G72210	regulation of transcription, DNA-templated;regulation of cell size;root development;negative regulation of leaf senescence	nucleus	sequence-specific DNA binding transcription factor activity
219	AT1G73480	Pm025280	AT1G18360	no_symbol	4.04	AT-CX:1.00	1/56	SRL2	response to cold;response to water deprivation;response to abscisic acid;hyperosmotic salinity response	cytoplasm	hydrolase activity
220	AT3G03450	Pm014329	AT5G17490	RGL2	4.02	AT-LC:1.00	1/56	POC1	fatty acid catabolic process;response to salt stress;gibberellin biosynthetic process;response to ethylene;response to abscisic acid;response to gibberellin;gibberellic acid mediated signaling pathway;embryo development ending in seed dormancy;seed germination;salicylic acid mediated signaling pathway;jasmonic acid mediated signaling pathway;negative regulation of gibberellic acid mediated signal…	nucleus	sequence-specific DNA binding transcription factor activity;protein binding
221	AT1G75580	Pm006234	AT1G19830	no_symbol	4	AT-CC:1.00	1/56	AT5G50915	response to auxin	na	calmodulin binding
222	AT1G08465	Pm001547	no_paralog	YAB2	4	AT-CC:1.00	1/56	SPT	abaxial cell fate specification	nucleus	sequence-specific DNA binding transcription factor activity
223	AT1G62520	Pm023531	AT4G22560 AT4G12450	no_symbol	3.97	AT-CX:1.00	1/56	TMO7	na	nucleus	na
224	AT5G50010	Pm004527	no_paralog	no_symbol	3.96	AT-CC:1.00	1/56	ZCW32	regulation of transcription, DNA-templated;petal morphogenesis	nucleus	sequence-specific DNA binding transcription factor activity
225	AT5G67260	Pm002475	AT3G50070	CYCD3;2	3.96	AT-CC:1.00	1/56	FBH1	stomatal lineage progression;regulation of cell proliferation;seed development;regulation of cell cycle	nucleus	cyclin-dependent protein serine/threonine kinase activity;protein binding
226	AT4G36730	Pm026586	no_paralog	GBF1	3.96	AT-CC:1.00	1/56	ZCW32	regulation of hydrogen peroxide metabolic process;negative regulation of gene expression;regulation of cell aging	nucleus;cytoplasm	DNA binding;sequence-specific DNA binding transcription factor activity;sequence-specific DNA binding
227	AT2G27100	Pm001646	no_paralog	SE	3.96	AT-CC:1.00	1/56	MUTE	mRNA splicing, via spliceosome;regulation of transcription, DNA-templated;regulation of mitotic cell cycle;RNA splicing;production of ta-siRNAs involved in RNA interference;chromatin modification;primary miRNA processing;post-translational protein modification;positive regulation of transcription, DNA-templated;shoot system development;regulation of meristem development;regulation of adaxial/abax…	nucleus;nucleolus;cytosol;chloroplast;nuclear dicing body;nuclear speck	DNA binding;sequence-specific DNA binding transcription factor activity;protein binding
228	AT3G22830	Pm020253	no_paralog	HSFA6B	3.96	AT-CC:1.00	1/56	ZCW32	toxin catabolic process	nucleus	DNA binding;sequence-specific DNA binding transcription factor activity
229	AT1G68640	Pm029028	no_paralog	TGA8	3.96	AT-CC:1.00	1/56	FBH1	response to xenobiotic stimulus;regulation of flower development;endoplasmic reticulum unfolded protein response;petal formation;sepal formation	nucleus	DNA binding;sequence-specific DNA binding transcription factor activity;protein binding
230	AT3G50870	Pm026628	AT4G36620 AT2G18380	MNP	3.96	AT-CC:1.00	1/56	FBH1	regulation of transcription, DNA-templated;embryo development;regulation of flower development;petal morphogenesis	nucleus	sequence-specific DNA binding transcription factor activity
231	AT1G30970	Pm010813	no_paralog	SUF4	3.96	AT-CC:1.00	1/56	CIB1	regulation of transcription, DNA-templated;negative regulation of flower development	nucleus	DNA binding;sequence-specific DNA binding transcription factor activity;protein binding;protein homodimerization activity;protein heterodimerization activity
232	AT5G62230	Pm019437	no_paralog	ERL1	3.96	AT-CC:1.00	1/56	MUTE	cell fate specification;response to molecule of bacterial origin;signal transduction;embryo sac development;plant-type cell wall modification;pollen tube growth;post-embryonic morphogenesis;regulation of flower development;leaf morphogenesis;stomatal complex morphogenesis;petal development;stamen development;ovule development;meristem development	extracellular region;membrane	kinase activity
233	AT3G07650	Pm014937	AT5G48250	COL9	3.96	AT-CC:1.00	1/56	ZCW32	regulation of transcription, DNA-templated;circadian rhythm;negative regulation of long-day photoperiodism, flowering	nucleus	sequence-specific DNA binding transcription factor activity;zinc ion binding
234	AT4G34610	Pm021823	AT2G16400	BLH6	3.96	AT-CC:1.00	1/56	ZCW32	organ development	nucleus	DNA binding;sequence-specific DNA binding transcription factor activity
235	AT2G41250	Pm031090	no_paralog	no_symbol	3.95	AT-CX:1.00	1/56	bHLH121	response to arsenic-containing substance;photoperiodism, flowering	na	hydrolase activity
236	AT1G33470	Pm022811	no_paralog	no_symbol	3.95	AT-HT:1.00	1/56	bHLH121	mRNA splicing, via spliceosome	extracellular region	RNA binding
237	AT1G15370	Pm030470	no_paralog	no_symbol	3.95	AT-HT:1.00	1/56	FMA	na	chloroplast	na
238	AT1G10200	Pm005411	no_paralog	WLIM1	3.9	AT-CC:1.00	1/56	AT3G21330	actin filament bundle assembly	cytoplasm;plasma membrane	sequence-specific DNA binding transcription factor activity;actin filament binding
239	AT5G02030	Pm002609	no_paralog	VAN	3.88	AT-CC:1.00	1/56	HEC1	DNA methylation;chromatin silencing;methylation-dependent chromatin silencing;cell-cell signaling;pattern specification process;virus induced gene silencing;determination of bilateral symmetry;post-embryonic morphogenesis;organ morphogenesis;regulation of flower development;polarity specification of adaxial/abaxial axis;meristem initiation;xylem and phloem pattern formation;maintenance of floral …	nucleus;cytosol	DNA binding;sequence-specific DNA binding transcription factor activity;protein binding;sequence-specific DNA binding
240	AT5G51540	Pm019468	no_paralog	no_symbol	3.88	AT-CC:1.00	1/56	FRU	proteolysis;methylglyoxal catabolic process to D-lactate	mitochondrion;chloroplast;chloroplast thylakoid membrane	metalloendopeptidase activity
241	AT5G65670	Pm002286	AT2G22670	IAA9	3.87	AT-CC:1.00	1/56	UNE12	virus induced gene silencing;response to auxin;auxin-activated signaling pathway;vegetative phase change	nucleus	sequence-specific DNA binding transcription factor activity
242	AT3G57240	Pm025785	no_paralog	BG3	3.87	AT-CC:1.00	1/56	AT1G72210	MAPK cascade;protein targeting to membrane;response to cold;detection of biotic stimulus;response to bacterium;systemic acquired resistance;salicylic acid biosynthetic process;defense response, incompatible interaction;systemic acquired resistance, salicylic acid mediated signaling pathway;jasmonic acid mediated signaling pathway;response to chitin;regulation of hydrogen peroxide metabolic proces…	extracellular region;cell wall;apoplast	hydrolase activity, hydrolyzing O-glycosyl compounds;cellulase activity
243	AT5G28770	Pm003522	no_paralog	BZO2H3	3.87	AT-CC:1.00	1/56	FBH1	regulation of transcription, DNA-templated;response to xenobiotic stimulus;endoplasmic reticulum unfolded protein response;cellular response to abscisic acid stimulus;cellular response to glucose stimulus	nucleus	DNA binding;sequence-specific DNA binding transcription factor activity;protein binding;identical protein binding;protein heterodimerization activity
244	AT1G14410	Pm006558	AT2G02740	WHY1	3.87	AT-CC:1.00	1/56	FBH1	DNA repair;defense response;negative regulation of telomere maintenance via telomerase	nucleoid;chloroplast;plastid chromosome	DNA binding;single-stranded DNA binding;telomeric DNA binding
245	AT3G62100	Pm012868	AT2G46990	IAA30	3.87	AT-CC:1.00	1/56	FBH1	gravitropism;response to auxin;somatic embryogenesis;response to cyclopentenone;root development	nucleus	sequence-specific DNA binding transcription factor activity
246	AT4G23550	Pm023948	no_paralog	WRKY29	3.8	AT-CC:1.00	1/56	AT3G21330	regulation of transcription, DNA-templated;response to chitin	nucleus	sequence-specific DNA binding transcription factor activity
247	AT3G47620	Pm006518	no_paralog	TCP14	3.8	AT-CC:1.00	1/56	AT3G21330	regulation of transcription, DNA-templated;cell proliferation;response to cytokinin;response to abscisic acid;response to gibberellin;regulation of seed germination;inflorescence development;regulation of defense response	nucleus	sequence-specific DNA binding transcription factor activity;protein binding
248	AT5G11270	Pm004594	no_paralog	OCP3	3.8	AT-CC:1.00	1/56	MUTE	defense response;response to water deprivation;response to abscisic acid;jasmonic acid mediated signaling pathway;stomatal movement;defense response to fungus	nucleus;chloroplast	sequence-specific DNA binding transcription factor activity
249	AT1G72100	Pm004173	AT1G22600	no_symbol	3.8	AT-CC:1.00	1/56	ZCW32	embryo development ending in seed dormancy;seed dormancy process	chloroplast	na
250	AT4G30850	Pm008630	AT2G24150	HHP2	3.79	AT-CC:1.00	1/56	AT5G50915	response to hormone;response to sucrose	mitochondrion	receptor activity
251	AT1G11050	Pm003951	no_paralog	no_symbol	3.79	AT-CC:1.00	1/56	AT5G50915	ethylene biosynthetic process;response to ethylene;abscisic acid-activated signaling pathway;intracellular signal transduction	plasma membrane	kinase activity
252	AT5G61430	Pm024887	AT5G07680	NAC100	3.79	AT-CC:1.00	1/56	AT1G72210	multicellular organismal development	nucleus	sequence-specific DNA binding transcription factor activity
253	AT1G21700	Pm004753	no_paralog	SWI3C	3.79	AT-CC:1.00	1/56	AT5G50915	chromatin remodeling;sister chromatid cohesion;chromatin silencing by small RNA;regulation of gene expression, epigenetic;meiotic chromosome segregation;positive regulation of transcription, DNA-templated	nucleus;SWI/SNF complex	DNA binding;protein binding
254	AT3G08940	Pm002935	no_paralog	LHCB4.2	3.73	AT-CX:1.00	1/56	SRL2	rRNA processing;response to blue light;response to high light intensity;response to sucrose;response to red light;regulation of proton transport;response to far red light;photosynthesis;cysteine biosynthetic process;photosynthesis, light reaction;regulation of protein dephosphorylation	chloroplast;chloroplast thylakoid;chloroplast thylakoid membrane;thylakoid;chloroplast envelope;membrane	chlorophyll binding
255	AT5G20700	Pm027115	no_paralog	no_symbol	3.72	AT-CX:1.00	1/56	TT8	protein targeting to membrane;calcium ion transport;water transport;Golgi organization;response to salt stress;response to fructose;positive regulation of flavonoid biosynthetic process;regulation of plant-type hypersensitive response	na	na
256	AT3G19720	Pm004079	no_paralog	DRP5B	3.71	AT-CC:1.00	1/56	FBH1	circadian rhythm;chloroplast fission;peroxisome fission	cytoplasm;mitochondrion;peroxisome;chloroplast;chloroplast outer membrane	protein binding;identical protein binding
257	AT1G62400	Pm012542	no_paralog	HT1	3.71	AT-CC:1.00	1/56	FMA	regulation of stomatal movement	nucleus	protein serine/threonine/tyrosine kinase activity;kinase activity
258	AT2G29940	Pm000560	no_paralog	PDR3	3.71	AT-CC:1.00	1/56	FMA	drug transmembrane transport	plasmodesma	ATPase activity, coupled to transmembrane movement of substances
259	AT1G78680	Pm011298	no_paralog	GGH2	3.71	AT-HT:1.00	1/56	UNE12	water transport;response to osmotic stress;response to wounding;response to salt stress;response to fructose;coumarin biosynthetic process;response to cadmium ion;tetrahydrofolylpolyglutamate metabolic process	extracellular region;vacuole	omega peptidase activity
260	AT4G25315	Pm001213	no_paralog	no_symbol	3.71	AT-HT:1.00	1/56	UNE12	na	nucleus	na
261	AT2G38270	Pm002901	no_paralog	CXIP2	3.69	AT-HT:1.00	1/56	IND1	cation transport;anther development	chloroplast;chloroplast stroma	na
262	AT4G33520	Pm022315	no_paralog	PAA1	3.66	AT-HT:1.00	1/56	FMA	photosynthetic electron transport chain;copper ion transmembrane transport	plasma membrane;chloroplast;plastid;chloroplast stroma;chloroplast envelope	copper ion transmembrane transporter activity;ATPase activity, coupled to transmembrane movement of ions, phosphorylative mechanism
263	AT5G57090	Pm008870	no_paralog	WAV6	3.66	AT-CX:1.00	1/56	AT5G62610	regulation of cell size;response to blue light;photomorphogenesis;response to ethylene;response to auxin;response to glucose;auxin polar transport;positive gravitropism;anthocyanin accumulation in tissues in response to UV light;response to arsenic-containing substance;root development;stamen development	lytic vacuole;plasma membrane;basal plasma membrane	transporter activity;auxin:hydrogen symporter activity;auxin efflux transmembrane transporter activity
264	AT4G24470	Pm004390	no_paralog	ZIM	3.66	AT-CC:1.00	1/56	JAM2	regulation of transcription, DNA-templated;circadian rhythm	nucleus	sequence-specific DNA binding transcription factor activity
265	AT5G42190	Pm006168	no_paralog	SKP1B	3.66	AT-CC:1.00	1/56	JAM2	ubiquitin-dependent protein catabolic process;embryo development ending in seed dormancy;DNA endoreduplication;regulation of circadian rhythm;proteasome-mediated ubiquitin-dependent protein catabolic process;proteasome assembly;regulation of unidimensional cell growth;response to misfolded protein	nucleus;cytoplasm;SCF ubiquitin ligase complex	ubiquitin-protein ligase activity;protein binding
266	AT2G22880	Pm002361	no_paralog	no_symbol	3.66	AT-CC:1.00	1/56	ZCW32	response to UV-B	nucleus	na
267	AT1G13600	Pm030514	AT2G04038	bZIP58	3.66	AT-CC:1.00	1/56	ZCW32	regulation of transcription, DNA-templated	nucleus	DNA binding;sequence-specific DNA binding transcription factor activity;protein homodimerization activity;protein heterodimerization activity
268	AT3G61740	Pm018377	no_paralog	SDG14	3.66	AT-CX:1.00	1/56	POC1	regulation of transcription, DNA-templated	nucleus	DNA binding
269	AT1G28330	Pm010079	AT2G33830	DYL1	3.64	AT-CC:1.00	1/56	AT1G68920	response to sucrose;response to glucose;response to fructose	nucleus	na
270	AT3G20790	Pm028168	no_paralog	no_symbol	3.62	AT-CX:1.00	1/56	AT5G62610	metabolic process	cytosol;plasma membrane	oxidoreductase activity
271	AT3G18010	Pm025084	no_paralog	WOX1	3.61	AT-CC:1.00	1/56	SPT	organ development	nucleus;cytosol	sequence-specific DNA binding transcription factor activity
272	AT2G33610	Pm022905	no_paralog	SWI3B	3.61	AT-CC:1.00	1/56	AT5G50915	chromatin remodeling;regulation of gene expression, epigenetic;photoperiodism, flowering	nucleus;SWI/SNF complex	DNA binding;protein binding
273	AT4G30610	Pm027746	AT2G24000	SCPL24	3.61	AT-CC:1.00	1/56	AT5G50915	proteolysis;brassinosteroid mediated signaling pathway	extracellular region;extracellular space	serine-type carboxypeptidase activity
274	AT4G27300	Pm011683	no_paralog	no_symbol	3.61	AT-CC:1.00	1/56	AT5G50915	protein autophosphorylation	plasma membrane;plasmodesma	kinase activity;carbohydrate binding;ubiquitin protein ligase binding
275	AT2G47620	Pm024542	no_paralog	SWI3A	3.61	AT-CC:1.00	1/56	AT5G50915	chromatin remodeling;embryo sac egg cell differentiation;regulation of gene expression, epigenetic	nucleus;SWI/SNF complex	DNA binding
276	AT1G64390	Pm024051	AT4G11050	GH9C2	3.61	AT-CC:1.00	1/56	AT5G50915	na	extracellular region	hydrolase activity, hydrolyzing O-glycosyl compounds
277	AT5G49100	Pm008205	no_paralog	no_symbol	3.55	AT-CX:1.00	1/56	AT5G62610	na	nucleus	na
278	AT5G51230	Pm011140	no_paralog	VEF2	3.52	AT-CC:1.00	1/56	CIB1	regulation of gene expression by genetic imprinting;negative regulation of flower development;vernalization response;histone methylation	nucleus	DNA binding;sequence-specific DNA binding transcription factor activity;protein binding
279	AT3G02875	Pm028038	no_paralog	ILR1	3.52	AT-CC:1.00	1/56	ZCW32	proteolysis;auxin metabolic process;para-aminobenzoic acid metabolic process	endoplasmic reticulum;chloroplast	metallopeptidase activity;IAA-Phe conjugate hydrolase activity;IAA-Leu conjugate hydrolase activity
280	AT3G50660	Pm026614	no_paralog	SNP2	3.52	AT-CC:1.00	1/56	BIM1	response to brassinosteroid;response to jasmonic acid;unidimensional cell growth;jasmonic acid mediated signaling pathway;leaf shaping;sterol biosynthetic process;brassinosteroid biosynthetic process;leaf development	endoplasmic reticulum	steroid 22-alpha hydroxylase activity
281	AT1G79430	Pm010939	no_paralog	WDY	3.52	AT-CC:1.00	1/56	FMA	regulation of transcription, DNA-templated;phloem development;xylem development	nucleus;mitochondrion	sequence-specific DNA binding transcription factor activity
282	AT2G22430	Pm002097	AT4G40060 AT5G65310	HB6	3.52	AT-CC:1.00	1/56	AT3G21330	regulation of transcription, DNA-templated;response to desiccation;response to cold;response to water deprivation;response to salt stress;response to abscisic acid;abscisic acid-activated signaling pathway;negative regulation of abscisic acid-activated signaling pathway;hydrogen peroxide catabolic process;positive regulation of transcription, DNA-templated	nucleus	DNA binding;sequence-specific DNA binding transcription factor activity;protein binding;sequence-specific DNA binding
283	AT2G06050	Pm027056	no_paralog	OPR3	3.48	AT-CX:1.00	1/56	ZBF1	tryptophan catabolic process;signal transduction;response to water deprivation;response to wounding;response to fungus;indoleacetic acid biosynthetic process;jasmonic acid metabolic process;jasmonic acid biosynthetic process;response to ethylene;response to auxin;abscisic acid-activated signaling pathway;response to jasmonic acid;jasmonic acid mediated signaling pathway;response to ozone;hyperosm…	peroxisome	12-oxophytodienoate reductase activity
284	AT4G36870	Pm026549	AT2G23760	SAW1	3.44	AT-CC:1.00	1/56	SPT	leaf morphogenesis;organ development	nucleus	DNA binding;sequence-specific DNA binding transcription factor activity
285	AT1G32240	Pm023154	no_paralog	KAN2	3.44	AT-CC:1.00	1/56	SPT	regulation of transcription, DNA-templated;response to abscisic acid;embryo development ending in seed dormancy;seed germination;polarity specification of adaxial/abaxial axis;seed dormancy process;carpel development;ovule development	nucleus	DNA binding;sequence-specific DNA binding transcription factor activity
286	AT1G07530	Pm000719	AT2G29060	SCL14	3.44	AT-CC:1.00	1/56	SPT	nuclear-transcribed mRNA catabolic process;regulation of transcription, DNA-templated;protein glycosylation;response to xenobiotic stimulus;positive regulation of transcription, DNA-templated	nucleus;cytosol	sequence-specific DNA binding transcription factor activity
287	AT1G22690	Pm022352	no_paralog	no_symbol	3.44	AT-CC:1.00	1/56	AT5G50915	response to gibberellin	extracellular region	na
288	AT3G13960	Pm013274	no_paralog	GRF5	3.44	AT-CC:1.00	1/56	SPT	response to abscisic acid;embryo development ending in seed dormancy;seed germination;regulation of flower development;leaf morphogenesis;seed dormancy process;histone modification;leaf development;floral organ formation	nucleus	na
289	AT1G01520	Pm018226	AT4G01280	ASG4	3.44	AT-CC:1.00	1/56	SPT	regulation of transcription, DNA-templated;response to salt stress	nucleus	DNA binding;sequence-specific DNA binding transcription factor activity
290	AT3G60330	Pm017689	no_paralog	HA7	3.43	AT-CC:1.00	1/56	FRU	na	plasma membrane	hydrogen-exporting ATPase activity, phosphorylative mechanism
291	AT2G03060	Pm006479	no_paralog	AGL30	3.42	HS-CX:1.00	1/56	SRL2	pollen development;pollen exine formation	nucleus	DNA binding;sequence-specific DNA binding transcription factor activity
292	AT4G02930	Pm019878	no_paralog	no_symbol	3.41	AT-CX:1.00	1/56	AT5G62610	pyrimidine ribonucleotide biosynthetic process;response to cadmium ion	cell wall;mitochondrion	translation elongation factor activity;ATP binding;zinc ion binding;cobalt ion binding
293	AT3G08040	Pm016298	no_paralog	MAN1	3.4	AT-CC:0.68 AT-CX:0.32	1/56	FRU	iron ion transport;cellular iron ion homeostasis;cellular response to iron ion starvation;response to nitrate;glucuronoxylan metabolic process;nitrate transport;xylan biosynthetic process;cellular response to iron ion;cellular response to ethylene stimulus;cellular response to nitric oxide	plasma membrane;membrane	transporter activity;citrate transmembrane transporter activity;antiporter activity
294	AT2G34040	Pm010113	AT1G29030	no_symbol	3.38	AT-HT:1.00	1/56	UNE12	na	nucleus;cytosol;plasmodesma	na
295	AT5G44710	Pm008626	no_paralog	no_symbol	3.34	AT-CX:1.00	1/56	AT5G62610	RNA splicing, via endonucleolytic cleavage and ligation;methionine biosynthetic process;protein sumoylation	mitochondrion	na
296	AT1G12480	Pm023669	no_paralog	SLAC1	3.33	AT-CC:1.00	1/56	FMA	anion transport;purine nucleobase transport;cellular ion homeostasis;response to humidity;response to abscisic acid;response to carbon dioxide;stomatal movement;response to ozone;multicellular organismal water homeostasis;stomatal closure	plasma membrane;integral component of membrane	transporter activity;voltage-gated anion channel activity;anion transmembrane transporter activity;protein kinase binding
297	AT3G53720	Pm002739	no_paralog	CHX20	3.33	AT-CC:1.00	1/56	FMA	protein targeting to vacuole;cation transport;regulation of pH;cellular potassium ion homeostasis;water homeostasis;sodium ion transmembrane transport	endoplasmic reticulum;chloroplast;endomembrane system	monovalent cation:hydrogen antiporter activity;sodium:hydrogen antiporter activity
298	AT5G63840	Pm012543	no_paralog	RSW3	3.33	AT-CX:1.00	1/56	AT5G62610	unidimensional cell growth;cellulose biosynthetic process;defense response to bacterium;response to cadmium ion;Golgi vesicle transport	extracellular region;endoplasmic reticulum;chloroplast	hydrolase activity, hydrolyzing O-glycosyl compounds;glucosidase activity
299	AT5G40390	Pm015657	no_paralog	SIP1	3.27	AT-CC:1.00	1/56	AT5G50915	sucrose biosynthetic process;response to oxidative stress;response to water deprivation;response to abscisic acid;raffinose family oligosaccharide biosynthetic process;mannitol biosynthetic process	cytoplasm;chloroplast	hydrolase activity, hydrolyzing O-glycosyl compounds;galactinol-sucrose galactosyltransferase activity
300	AT5G62020	Pm019357	no_paralog	HSFB2A	3.27	AT-CC:1.00	1/56	ZCW32	respiratory burst involved in defense response;response to chitin;intracellular signal transduction	nucleus	DNA binding;sequence-specific DNA binding transcription factor activity
301	AT5G49520	Pm008389	no_paralog	WRKY48	3.27	AT-CC:1.00	1/56	ZCW32	respiratory burst involved in defense response;regulation of transcription, DNA-templated;amino acid transport;response to bacterium;response to chitin;proline transport;intracellular signal transduction;defense response to bacterium;positive regulation of transcription, DNA-templated;defense response by callose deposition	nucleus	DNA binding;sequence-specific DNA binding transcription factor activity
302	AT1G76420	Pm022916	no_paralog	NAC368	3.27	AT-CC:1.00	1/56	SPT	multicellular organismal development;determination of bilateral symmetry;leaf morphogenesis;meristem initiation;meristem maintenance;organ boundary specification between lateral organs and the meristem	nucleus	sequence-specific DNA binding transcription factor activity
303	AT3G60910	Pm016580	no_paralog	no_symbol	3.26	AT-CX:1.00	1/56	AT5G62610	na	cytoplasm	catalytic activity
304	AT1G33540	Pm021121	no_paralog	scpl18	3.25	AT-CX:1.00	1/56	TMO7	proteolysis	extracellular region	serine-type carboxypeptidase activity
305	AT5G42650	Pm005761	no_paralog	DDE2	3.25	AT-CX:1.00	1/56	ZBF1	sulfur amino acid metabolic process;MAPK cascade;glycine catabolic process;tryptophan catabolic process;protein targeting to membrane;unsaturated fatty acid biosynthetic process;oxidoreduction coenzyme metabolic process;vitamin metabolic process;defense response;cellular amino acid biosynthetic process;aromatic amino acid family metabolic process;lipoate metabolic process;coenzyme biosynthetic pr…	mitochondrion;chloroplast;chloroplast thylakoid;chloroplast thylakoid membrane;thylakoid;chloroplast envelope;plastoglobule;membrane	allene oxide synthase activity;hydro-lyase activity;oxygen binding
306	AT2G28710	Pm018761	AT5G59820	no_symbol	3.23	AT-CC:1.00	1/56	FRU	regulation of transcription, DNA-templated	nucleus	nucleic acid binding;sequence-specific DNA binding transcription factor activity;zinc ion binding
307	AT5G39670	Pm015898	AT3G29000	no_symbol	3.23	AT-CC:1.00	1/56	FRU	na	na	calcium ion binding
308	AT3G51880	Pm002934	no_paralog	NFD1	3.22	HS-LC:0.65 HS-CX:0.35	1/56	SRL2	glucose catabolic process;chromatin assembly or disassembly	chromatin;nucleus	DNA binding;chromatin binding;sequence-specific DNA binding transcription factor activity;structural constituent of chromatin
309	AT1G20693	Pm026798	no_paralog	NFD2	3.22	HS-LC:0.65 HS-CX:0.35	1/56	SRL2	glycolytic process;chromatin assembly or disassembly;water transport;hyperosmotic response;Golgi organization;response to temperature stimulus;response to salt stress;response to cadmium ion	chromatin;nucleus	DNA binding;chromatin binding;sequence-specific DNA binding transcription factor activity;structural constituent of chromatin
310	AT1G19980	Pm006207	no_paralog	no_symbol	3.2	AT-HT:1.00	1/56	FMA	na	plasma membrane	na
311	AT5G45600	Pm021655	no_paralog	YAF9a	3.2	AT-HT:1.00	1/56	FMA	regulation of transcription, DNA-templated;vegetative to reproductive phase transition of meristem;regulation of timing of transition from vegetative to reproductive phase;regulation of histone H4 acetylation	nucleus;chloroplast	na
312	AT1G30330	Pm014818	no_paralog	ARF6	3.16	AT-CC:1.00	1/56	ZCW32	regulation of transcription, DNA-templated;response to auxin;determination of bilateral symmetry;post-embryonic morphogenesis;organ morphogenesis;flower development;regulation of flower development;meristem initiation;xylem and phloem pattern formation;meristem maintenance;flower morphogenesis;ovule development;meristem development;negative regulation of biological process	nucleus	sequence-specific DNA binding transcription factor activity;protein binding
313	AT5G07280	Pm019358	no_paralog	EXS	3.16	AT-CC:1.00	1/56	MUTE	response to molecule of bacterial origin;signal transduction;microsporogenesis;stomatal complex morphogenesis;anther wall tapetum cell fate specification;stamen development	chloroplast;membrane	protein binding;kinase activity;transmembrane receptor protein kinase activity
314	AT5G35750	Pm015023	no_paralog	HK2	3.16	AT-CC:1.00	1/56	MUTE	response to osmotic stress;response to water deprivation;response to toxic substance;response to salt stress;cytokinin-activated signaling pathway;response to abscisic acid;regulation of flower development;regulation of seed germination;phloem or xylem histogenesis;regulation of chlorophyll catabolic process;regulation of anthocyanin metabolic process;negative regulation of iron ion transport;reg…	plasma membrane	protein histidine kinase activity;osmosensor activity;protein binding;cytokinin receptor activity;kinase binding;identical protein binding;protein histidine kinase binding
315	AT3G54810	Pm018532	no_paralog	GATA8	3.16	AT-CC:1.00	1/56	ZCW32	circadian rhythm;seed germination	nucleus	sequence-specific DNA binding transcription factor activity
316	AT5G15802	Pm015393	no_paralog	no_symbol	3.15	AT-HT:1.00	1/56	UNE12	na	extracellular region	na
317	AT4G35335	Pm020690	no_paralog	no_symbol	3.14	AT-CX:1.00	1/56	AT5G62610	glucose catabolic process;transmembrane transport	endosome;Golgi apparatus;trans-Golgi network;plasma membrane;membrane	nucleotide-sugar transmembrane transporter activity
318	AT2G26580	Pm027559	no_paralog	YAB5	3.12	AT-CC:1.00	1/56	SPT	chromatin assembly or disassembly;regulation of transcription, DNA-templated;regulation of translation;plastid organization;leaf morphogenesis;cell differentiation;positive regulation of transcription, DNA-templated	nucleus	sequence-specific DNA binding transcription factor activity
319	AT2G32840	Pm030055	AT1G04930	no_symbol	3.08	AT-HT:1.00	1/56	IND1	na	nucleus	na
320	AT1G20510	Pm006110	no_paralog	OPCL1	3.07	AT-CX:1.00	1/56	ZBF1	response to wounding;response to fungus;jasmonic acid biosynthetic process;phenylpropanoid metabolic process;response to jasmonic acid;response to chitin	peroxisome;chloroplast	4-coumarate-CoA ligase activity
321	AT5G06140	Pm028058	no_paralog	SNX1	3.04	HS-CX:1.00	1/56	SRL2	ubiquitin-dependent protein catabolic process;protein targeting to vacuole;Golgi to vacuole transport;endosome to lysosome transport;photorespiration;positive gravitropism;auxin homeostasis;endosomal transport;intracellular signal transduction;root development;response to misfolded protein;proteasome core complex assembly	endosome;multivesicular body;cytosol;chloroplast;membrane;retromer complex;intracellular membrane-bounded organelle	protein binding
322	AT3G49720	Pm020992	AT5G65810	no_symbol	3.04	AT-CX:1.00	1/56	AT5G62610	na	endosome;vacuolar membrane;Golgi apparatus;trans-Golgi network;plasma membrane;chloroplast thylakoid membrane;membrane	na
323	AT3G15095	Pm011341	no_paralog	HCF243	3.04	AT-CX:1.00	1/56	AT5G62610	photosystem II assembly	nucleus;chloroplast	na
324	AT2G38750	Pm028756	no_paralog	ANNAT4	3.04	AT-CC:1.00	1/56	ZCW32	response to osmotic stress;response to heat;response to cold;response to water deprivation;response to salt stress;response to abscisic acid	plasmodesma;chloroplast;cell surface	calcium ion binding;calcium-dependent phospholipid binding
325	AT2G41640	Pm029614	AT3G57380	no_symbol	3.04	AT-CC:1.00	1/56	ZCW32	response to chitin	extracellular region	na
326	AT3G16360	Pm007665	no_paralog	AHP4	3.04	AT-CC:1.00	1/56	FRU	phosphorelay signal transduction system;cytokinin-activated signaling pathway;regulation of cytokinin-activated signaling pathway	nucleus;cytoplasm	histidine phosphotransfer kinase activity;transferase activity, transferring phosphorus-containing groups
327	AT5G25450	Pm005013	AT4G32470	no_symbol	3.04	AT-CC:1.00	1/56	FRU	mitochondrial electron transport, ubiquinol to cytochrome c	mitochondrion;mitochondrial respiratory chain complex III;membrane	ubiquinol-cytochrome-c reductase activity
328	AT2G44840	Pm017696	no_paralog	ERF13	3.04	AT-CC:1.00	1/56	JAM2	respiratory burst involved in defense response;regulation of transcription, DNA-templated;protein targeting to membrane;signal transduction;response to water deprivation;response to ethylene;response to auxin;response to abscisic acid;abscisic acid-activated signaling pathway;response to jasmonic acid;salicylic acid mediated signaling pathway;jasmonic acid mediated signaling pathway;ethylene-acti…	nucleus	DNA binding;sequence-specific DNA binding transcription factor activity
329	AT5G47680	Pm009626	no_paralog	TRM10	3.03	AT-CX:1.00	1/56	bHLH121	tRNA modification;1-methylguanosine metabolic process	nucleus	na
330	AT4G22010	Pm009669	no_paralog	sks4	2.99	AT-CX:1.00	1/56	AT5G62610	polysaccharide biosynthetic process;multidimensional cell growth;cell tip growth;regulation of meristem growth;regulation of hormone levels;sterol biosynthetic process;anthocyanin accumulation in tissues in response to UV light;anther development;root hair elongation;cell wall organization	extracellular region;plant-type cell wall;plasmodesma;membrane	na
331	AT2G01170	Pm029127	no_paralog	GABP	2.96	AT-CX:1.00	1/56	SRL2	gamma-aminobutyric acid transport	mitochondrion	L-glutamate transmembrane transporter activity;L-alanine transmembrane transporter activity;arginine transmembrane transporter activity;gamma-aminobutyric acid transmembrane transporter activity;L-lysine transmembrane transporter activity
332	AT5G57300	Pm008807	no_paralog	no_symbol	2.94	AT-CX:1.00	1/56	AT5G62610	na	mitochondrion	na
333	AT3G60300	Pm017739	no_paralog	no_symbol	2.93	AT-CX:1.00	1/56	bHLH121	photoperiodism, flowering	nucleus	na
334	AT5G57290	Pm008805	AT4G25890	no_symbol	2.9	AT-CX:1.00	1/56	AT5G62610	translational elongation	nucleus;cytosol;ribosome;cytosolic ribosome	structural constituent of ribosome
335	AT3G63380	Pm020246	no_paralog	no_symbol	2.85	AT-CC:1.00	1/56	FRU	respiratory burst involved in defense response;calcium ion transport;cellular zinc ion homeostasis;response to nematode;response to chitin;endoplasmic reticulum unfolded protein response	na	calcium-transporting ATPase activity;calmodulin binding
336	AT2G01130	Pm029145	no_paralog	no_symbol	2.85	AT-CX:1.00	1/56	SRL2	na	nucleus	nucleic acid binding;helicase activity;ATP binding
337	AT2G41080	Pm014013	no_paralog	no_symbol	2.84	AT-CX:1.00	1/56	SPT	na	mitochondrion	na
338	AT1G32190	Pm023142	no_paralog	no_symbol	2.83	AT-CX:1.00	1/56	AT5G62610	determination of bilateral symmetry;polarity specification of adaxial/abaxial axis;meristem initiation;regulation of meristem growth	extracellular region;plasma membrane	na
339	AT2G39830	Pm018676	no_paralog	LRD3	2.83	AT-CX:1.00	1/56	ZCW32	phloem development;root development	na	na
340	AT1G78300	Pm004467	no_paralog	GRF2	2.82	AT-LC:1.00	1/56	SRL2	brassinosteroid mediated signaling pathway	cytoplasm;vacuole;vacuolar membrane;Golgi apparatus;cytosol;plasma membrane	protein phosphorylated amino acid binding
341	AT2G44950	Pm017614	no_paralog	RDO4	2.82	AT-HT:1.00	1/56	TMO7	mitotic cell cycle;nuclear-transcribed mRNA catabolic process;regionalization;RNA processing;mRNA export from nucleus;protein monoubiquitination;sister chromatid cohesion;cell adhesion;regulation of mitotic cell cycle;photomorphogenesis;embryo development ending in seed dormancy;defense response to fungus, incompatible interaction;seed germination;embryonic pattern specification;regulation of flo…	nucleus;mitochondrion	ubiquitin-protein ligase activity;protein binding;zinc ion binding;protein homodimerization activity
342	AT4G21750	Pm009758	AT4G04890	ATML1	2.82	AT-CC:1.00	1/56	FMA	regulation of transcription, DNA-templated;protein acetylation;embryo development ending in seed dormancy;epidermal cell differentiation;thylakoid membrane organization;regulation of meristem growth;vegetative to reproductive phase transition of meristem;iron-sulfur cluster assembly;ovule development;cotyledon development	nucleus	DNA binding;sequence-specific DNA binding transcription factor activity;sequence-specific DNA binding
343	AT1G61720	Pm009843	no_paralog	BAN	2.81	AT-CX:1.00	1/56	TT8	negative regulation of flavonoid biosynthetic process	chloroplast	oxidoreductase activity;anthocyanidin reductase activity
344	AT4G24840	Pm024490	no_paralog	no_symbol	2.78	AT-HT:1.00	1/56	TMO7	na	vacuole;Golgi apparatus	na
345	AT4G26510	Pm000377	no_paralog	UKL4	2.78	AT-CX:1.00	1/56	SRL2	gluconeogenesis;cytoskeleton organization;biosynthetic process;proteasomal protein catabolic process	na	uracil phosphoribosyltransferase activity;ATP binding;kinase activity
346	AT4G33350	Pm005267	no_paralog	Tic22-IV	2.75	AT-HT:1.00	1/56	FMA	na	chloroplast;plastid;chloroplast inner membrane;chloroplast envelope	na
347	AT1G23800	Pm006650	no_paralog	ALDH2B7	2.74	AT-CX:1.00	1/56	UNE12	vegetative to reproductive phase transition of meristem;protein desumoylation;hydrogen peroxide biosynthetic process	chloroplast	3-chloroallyl aldehyde dehydrogenase activity;aldehyde dehydrogenase (NAD) activity
348	AT3G53480	Pm003236	AT2G37280	PIS1	2.73	AT-CX:1.00	1/56	FRU	transition metal ion transport;drug transmembrane transport;auxin polar transport;regulation of anion channel activity;root development;cellular response to indolebutyric acid stimulus	plasma membrane;plasmodesma	transporter activity;ATPase activity, coupled to transmembrane movement of substances
349	AT1G14780	Pm005884	no_paralog	no_symbol	2.71	AT-CX:1.00	1/56	FRU	na	nucleus	na
350	AT3G12930	Pm011024	no_paralog	no_symbol	2.7	AT-HT:1.00	1/56	UNE12	phosphatidylglycerol biosynthetic process;aromatic amino acid family biosynthetic process;stomatal complex morphogenesis;iron-sulfur cluster assembly;isopentenyl diphosphate biosynthetic process, methylerythritol 4-phosphate pathway;protein targeting to chloroplast	mitochondrion;chloroplast	na
351	AT2G20515	Pm020592	no_paralog	no_symbol	2.68	AT-CX:1.00	1/56	AT5G62610	na	extracellular region	na
352	AT4G18390	Pm010440	AT1G30210	TCP2	2.67	AT-CC:1.00	1/56	SPT	regulation of transcription, DNA-templated;regulation of translation;plastid organization;leaf morphogenesis;cell differentiation;positive regulation of transcription, DNA-templated;positive regulation of development, heterochronic;leaf development	nucleus	sequence-specific DNA binding transcription factor activity
353	AT2G40000	Pm018895	AT3G55840	HSPRO2	2.67	AT-CC:1.00	1/56	FRU	response to oxidative stress;response to absence of light;response to salicylic acid;defense response to bacterium, incompatible interaction;response to chitin	mitochondrion	protein binding
354	AT1G01720	Pm004758	no_paralog	ATAF1	2.67	AT-CX:1.00	1/56	ZBF1	multicellular organismal development;response to water deprivation;response to wounding;response to fungus;jasmonic acid biosynthetic process;response to abscisic acid;response to jasmonic acid;negative regulation of abscisic acid-activated signaling pathway;response to chitin;hyperosmotic salinity response	nucleus	sequence-specific DNA binding transcription factor activity
355	AT3G18080	Pm025106	no_paralog	BGLU44	2.66	AT-CX:1.00	1/56	SRL2	na	cell wall;plant-type cell wall;chloroplast;cytosolic ribosome	hydrolase activity, hydrolyzing O-glycosyl compounds;beta-mannosidase activity;beta-glucosidase activity;amygdalin beta-glucosidase activity;cellobiose glucosidase activity;4-methylumbelliferyl-beta-D-glucopyranoside beta-glucosidase activity;esculin beta-glucosidase activity;beta-gentiobiose beta-glucosidase activity
356	AT1G61570	Pm028487,Pm029585	no_paralog	TIM13	2.64	AT-CX:1.00	1/56	AT5G62610	RNA methylation;protein targeting to mitochondrion	mitochondrion;mitochondrial inner membrane;mitochondrial intermembrane space;chloroplast	copper ion binding;P-P-bond-hydrolysis-driven protein transmembrane transporter activity
357	AT2G42220	Pm025990	no_paralog	no_symbol	2.61	AT-CX:1.00	1/56	SPCH	na	chloroplast;chloroplast thylakoid;chloroplast thylakoid membrane	na
358	AT5G59550	Pm000696	AT3G46620	RDUF2	2.61	AT-CX:1.00	1/56	ZBF1	respiratory burst involved in defense response;response to water deprivation;ethylene biosynthetic process;response to abscisic acid;ethylene-activated signaling pathway;response to chitin;endoplasmic reticulum unfolded protein response;intracellular signal transduction;protein autoubiquitination	nucleus	ubiquitin-protein ligase activity;zinc ion binding
359	AT5G10840	Pm005689	AT5G25100	EMP1	2.59	AT-CX:1.00	1/56	AT5G62610	N-terminal protein myristoylation	mitochondrion;endosome;vacuolar membrane;Golgi apparatus;trans-Golgi network;plant-type cell wall;integral component of membrane	na
360	AT5G15330	Pm015919	no_paralog	SPX4	2.58	AT-HT:1.00	1/56	UNE12	phosphate ion transport;cellular response to phosphate starvation	nucleus	na
361	AT3G62260	Pm012910	no_paralog	no_symbol	2.57	AT-CX:1.00	1/56	ZBF1	response to chitin	mitochondrion	protein serine/threonine phosphatase activity
362	AT1G05280	Pm015236	no_paralog	no_symbol	2.56	AT-CX:1.00	1/56	TMO7	na	na	transferase activity, transferring glycosyl groups
363	AT5G13750	Pm016830	no_paralog	ZIFL1	2.56	AT-CX:1.00	1/56	ZBF1	response to water deprivation;gravitropism;basipetal auxin transport;root development;response to karrikin;regulation of stomatal closure	plasma membrane;plant-type vacuole membrane	potassium ion antiporter activity
364	AT3G54040	Pm002573	no_paralog	no_symbol	2.53	AT-CX:1.00	1/56	FRU	transition metal ion transport	chloroplast	na
365	AT3G21700	Pm015186	no_paralog	SGP2	2.51	AT-CX:1.00	1/56	ZCW32	proline transport;vesicle-mediated transport	pollen tube tip	na
366	AT1G09240	Pm003158	AT1G56430	NAS3	2.49	AT-CC:1.00	1/56	FRU	pollen development;pollen tube growth;phloem transport;nicotianamine biosynthetic process	na	nicotianamine synthase activity
367	AT4G25200	Pm023503	AT5G51440	HSP23.6-MITO	2.49	AT-CC:1.00	1/56	FRU	protein folding;response to heat;response to high light intensity;response to endoplasmic reticulum stress;response to hydrogen peroxide;response to cadmium ion	mitochondrion	na
368	AT2G20560	Pm010097	AT4G28480	no_symbol	2.49	AT-CC:1.00	1/56	FRU	protein folding;response to heat;response to high light intensity;response to endoplasmic reticulum stress;response to hydrogen peroxide	cytoplasm	na
369	AT2G21580	Pm017097,Pm025393	AT4G39200	no_symbol	2.47	AT-CX:1.00	1/56	AT5G62610	RNA methylation;translation	cytoplasm;vacuolar membrane;ribosome;plasmodesma;cytosolic ribosome;cytosolic small ribosomal subunit	structural constituent of ribosome
370	AT1G23850	Pm006643	no_paralog	no_symbol	2.47	AT-CX:1.00	1/56	ZBF1	na	na	na
371	AT5G05010	Pm012899	no_paralog	no_symbol	2.45	AT-CX:1.00	1/56	TMO7	N-terminal protein myristoylation	cytosol;plasmodesma;membrane	na
372	AT3G52940	Pm026242	no_paralog	HYD2	2.45	AT-CX:1.00	1/56	AT5G62610	acetyl-CoA metabolic process;embryo development ending in seed dormancy;sterol biosynthetic process;brassinosteroid biosynthetic process;pentacyclic triterpenoid biosynthetic process	nucleus	delta14-sterol reductase activity
373	AT3G52950	Pm029792	AT2G36500	no_symbol	2.42	AT-CX:1.00	1/56	UNE10	na	na	na
374	AT1G06400	Pm014007	no_paralog	ATRABA1A	2.41	AT-CX:1.00	1/56	UNE12	response to auxin;vesicle-mediated transport;photoperiodism, flowering	cytoplasm;plasma membrane	GTPase activity;GTP binding
375	AT2G45970	Pm028853	AT4G00360 AT1G01600	LCR	2.39	AT-CX:1.00	1/56	AT1G10120	fatty acid metabolic process	extracellular region	alkane 1-monooxygenase activity;oxygen binding
376	AT3G48000	Pm024708	no_paralog	ALDH2B4	2.39	AT-CX:1.00	1/56	bHLH093	response to cadmium ion	mitochondrion;chloroplast	3-chloroallyl aldehyde dehydrogenase activity;aldehyde dehydrogenase (NAD) activity;ATP binding
377	AT1G22630	Pm029798	no_paralog	no_symbol	2.38	AT-HT:1.00	1/56	UNE12	maltose metabolic process;pentose-phosphate shunt;starch biosynthetic process	chloroplast	na
378	AT5G59320	Pm003042	no_paralog	LTP3	2.38	AT-CX:1.00	1/56	TMO7	response to cold;response to water deprivation;response to abscisic acid;hyperosmotic salinity response	extracellular region;cell wall;apoplast	na
379	AT2G39500	Pm018762	no_paralog	no_symbol	2.36	AT-CX:1.00	1/56	AT4G37850	na	na	na
380	AT3G58710	Pm014006	no_paralog	WRKY69	2.34	AT-CX:1.00	1/56	FRU	regulation of transcription, DNA-templated;brassinosteroid biosynthetic process	nucleus	sequence-specific DNA binding transcription factor activity
381	AT5G04270	Pm018496	no_paralog	no_symbol	2.31	AT-CX:1.00	1/56	AT1G10610	na	extracellular region	na
382	AT1G52560	Pm030480	no_paralog	no_symbol	2.31	AT-CC:1.00	1/56	FRU	protein folding;response to heat;response to high light intensity;heat acclimation;response to hydrogen peroxide	mitochondrion;chloroplast	na
383	AT1G19220	Pm027119	no_paralog	IAA22	2.31	AT-CC:1.00	1/56	FRU	cell adhesion;response to ethylene;response to auxin;response to brassinosteroid;trichome morphogenesis;lateral root formation;response to cyclopentenone;actin nucleation;leaf development;lateral root development;root hair cell differentiation;cell wall organization	nucleus	DNA binding;sequence-specific DNA binding transcription factor activity;sequence-specific DNA binding;protein dimerization activity
384	AT1G72040	Pm004200	no_paralog	dNK	2.3	AT-CX:1.00	1/56	SPCH	nucleobase-containing compound metabolic process	nucleus	ATP binding;phosphotransferase activity, alcohol group as acceptor;deoxynucleoside kinase activity
385	AT2G22125	Pm001952	no_paralog	POM2	2.29	HS-LC:1.00	1/56	SRL2	plant-type cell wall biogenesis;cell growth;cellulose metabolic process;cellulose biosynthetic process;anisotropic cell growth	nucleus;cytoplasm;plasma membrane;plasmodesma	na
386	AT1G49320	Pm021728	no_paralog	USPL1	2.29	AT-CX:1.00	1/56	AT5G50915	seed development	protein storage vacuole;extracellular region	na
387	AT5G66690	Pm026574	AT3G50740	UGT72E2	2.25	AT-CX:1.00	1/56	FRU	transition metal ion transport;toxin catabolic process;lignin metabolic process;regulation of anion channel activity;response to cyclopentenone	na	UDP-glycosyltransferase activity;transferase activity, transferring glycosyl groups;coniferyl-alcohol glucosyltransferase activity
388	AT5G66590	Pm026541	no_paralog	no_symbol	2.24	AT-CX:1.00	1/56	AT5G62610	na	extracellular region	na
389	AT2G23810	Pm008592	AT4G30430	TET8	2.24	HS-CX:1.00	1/56	SRL2	aging;response to wounding;response to mechanical stimulus;ethylene biosynthetic process;response to chitin;defense response to fungus	extracellular region;Golgi apparatus;plasma membrane;plasmodesma;membrane	na
390	AT5G36290	Pm003692	no_paralog	no_symbol	2.23	AT-CX:1.00	1/56	AT5G62610	glucose catabolic process;cellulose biosynthetic process;Golgi vesicle transport	Golgi apparatus	na
391	AT4G26620	Pm000330	AT5G55900	no_symbol	2.22	AT-CX:1.00	1/56	bHLH093	na	nucleus;cytosol	na
392	AT5G66680	Pm021636	no_paralog	DGL1	2.22	AT-CX:1.00	1/56	AT5G62610	RNA methylation;plant-type cell wall organization;unidimensional cell growth;protein N-linked glycosylation via asparagine;cellulose biosynthetic process;cell wall modification;Golgi vesicle transport	extracellular region;nucleolus;vacuole;vacuolar membrane;endoplasmic reticulum;endoplasmic reticulum membrane;Golgi apparatus;oligosaccharyltransferase complex;plant-type cell wall;plasmodesma;membrane	dolichyl-diphosphooligosaccharide-protein glycotransferase activity
393	AT3G19130	Pm021459	AT1G49600	RBP47B	2.21	AT-CX:1.00	1/56	AT5G62610	transcription factor import into nucleus	nucleus;cytosol	RNA binding;poly(A) binding
394	AT3G03270	Pm013008	no_paralog	no_symbol	2.21	AT-CX:1.00	1/56	bHLH093	response to molecule of fungal origin	cytoplasm;plasma membrane;membrane	na
395	AT2G24860	Pm005664	no_paralog	no_symbol	2.21	AT-HT:1.00	1/56	UNE12	na	extracellular region	na
396	AT3G01440	Pm029462	no_paralog	PQL2	2.2	AT-CX:1.00	1/56	AT1G68810	maltose metabolic process;photosynthetic electron transport chain;starch biosynthetic process;photosynthesis, light reaction;positive regulation of catalytic activity	nitrite reductase complex [NAD(P)H];chloroplast;chloroplast thylakoid;chloroplast thylakoid membrane;chloroplast thylakoid lumen;photosystem II oxygen evolving complex;chloroplast photosystem II	electron transporter, transferring electrons within the cyclic electron transport pathway of photosynthesis activity
397	AT4G15910	Pm008204	no_paralog	DI21	2.19	AT-CX:1.00	1/56	AT5G62610	response to water deprivation;response to abscisic acid;embryo development	chloroplast	na
398	AT5G60640	Pm001027	no_paralog	PDIL1-4	2.18	AT-CX:1.00	1/56	AT5G62610	N-terminal protein myristoylation;response to oxidative stress;cellulose biosynthetic process;Golgi vesicle transport	extracellular region;mitochondrion;vacuolar membrane;endoplasmic reticulum;chloroplast	protein disulfide isomerase activity
399	AT5G40610	Pm015596	no_paralog	GPDHp	2.18	HS-CX:1.00	1/56	SRL2	glycerol-3-phosphate metabolic process;glycerol-3-phosphate biosynthetic process	glycerol-3-phosphate dehydrogenase complex;chloroplast	glycerol-3-phosphate dehydrogenase [NAD+] activity
400	AT5G24470	Pm019675	no_paralog	PRR5	2.16	AT-CX:1.00	1/56	SRL2	starch metabolic process;regulation of transcription, DNA-templated;circadian rhythm;response to red or far red light;photomorphogenesis;response to red light;response to far red light;regulation of circadian rhythm;negative regulation of transcription, DNA-templated;long-day photoperiodism, flowering;nuclear import	nucleus	phosphorelay response regulator activity;DNA binding
401	AT3G46780	Pm000681	no_paralog	PTAC16	2.15	AT-CX:1.00	1/56	SPCH	pentose-phosphate shunt;rRNA processing;circadian rhythm;response to blue light;chloroplast relocation;thylakoid membrane organization;stomatal complex morphogenesis;response to red light;response to far red light;photosynthesis;chlorophyll biosynthetic process;carotenoid biosynthetic process;photosynthesis, light reaction;glucosinolate biosynthetic process;ncRNA metabolic process	nucleoid;chloroplast;plastid chromosome;chloroplast thylakoid;chloroplast thylakoid membrane;chloroplast envelope;membrane	na
402	AT2G26040	Pm005489	no_paralog	RCAR14	2.14	AT-CX:1.00	1/56	TMO7	fatty acid catabolic process;abscisic acid-activated signaling pathway	nucleus	receptor activity;protein binding;protein homodimerization activity
403	AT2G24020	Pm005685	AT4G30620	no_symbol	2.13	AT-HT:1.00	1/56	UNE12	na	chloroplast;chloroplast thylakoid membrane;chloroplast stroma;chloroplast envelope	na
404	AT3G28715	Pm015849	no_paralog	no_symbol	2.13	AT-HT:1.00	1/56	UNE12	proton transport	vacuole;vacuolar membrane;Golgi apparatus;plasmodesma	proton-transporting ATPase activity, rotational mechanism
405	AT3G53030	Pm026272	no_paralog	SRPK4	2.12	HS-LC:1.00	1/56	SRL2	protein phosphorylation;response to oxidative stress	nucleus	protein kinase activity;kinase activity
406	AT5G08100	Pm025019	no_paralog	ASPGA1	2.12	AT-CX:1.00	1/56	AT5G62610	glycoprotein catabolic process;asparagine catabolic process via L-aspartate;protein maturation	cytoplasm;cytosol	asparaginase activity
407	AT1G71740	Pm022447	no_paralog	no_symbol	2.12	AT-CX:1.00	1/56	FMA	na	chloroplast	na
408	AT5G48940	Pm020415	no_paralog	no_symbol	2.12	AT-CX:1.00	1/56	TMO7	response to molecule of bacterial origin;protein phosphorylation;signal transduction;transmembrane receptor protein tyrosine kinase signaling pathway;stomatal complex morphogenesis;stamen development	plasma membrane	protein serine/threonine kinase activity;ATP binding
409	AT5G04800	Pm016917	AT3G10610	no_symbol	2.12	AT-CX:1.00	1/56	TMO7	ribosomal small subunit assembly;translation;translational elongation	cytoplasm;ribosome;cytosolic small ribosomal subunit	structural constituent of ribosome
410	AT5G23540	Pm005244	no_paralog	no_symbol	2.11	HS-LC:1.00	1/56	SRL2	glycolytic process;N-terminal protein myristoylation;ubiquitin-dependent protein catabolic process;protein targeting to vacuole;fatty acid beta-oxidation;water transport;hyperosmotic response;Golgi organization;response to temperature stimulus;toxin catabolic process;photomorphogenesis;response to salt stress;photorespiration;cullin deneddylation;protein catabolic process;proteasome-mediated ubiq…	proteasome complex;nucleus;cytosol;proteasome regulatory particle, lid subcomplex	na
411	AT3G62650	Pm020089	no_paralog	no_symbol	2.1	AT-CX:1.00	1/56	TT8	protein sumoylation	mitochondrion	na
412	AT3G12490	Pm031238	no_paralog	CYSB	2.09	AT-CX:1.00	1/56	ZBF1	hyperosmotic response;response to oxidative stress;response to cold;response to water deprivation	extracellular region;endoplasmic reticulum;cytosol	cysteine-type endopeptidase inhibitor activity;cobalt ion binding
413	AT2G25490	Pm004618	AT5G25350	FBL6	2.09	AT-CX:1.00	1/56	BIM1	ubiquitin-dependent protein catabolic process;response to ethylene;negative regulation of ethylene-activated signaling pathway;regulation of circadian rhythm	nucleus	ubiquitin-protein ligase activity;protein binding
414	AT2G29960	Pm000567	AT5G58710	CYP5	2.07	AT-CX:1.00	1/56	ZBF1	protein folding;protein targeting to vacuole	cytoplasm;multivesicular body;endoplasmic reticulum;Golgi stack;cytosol;membrane	peptidyl-prolyl cis-trans isomerase activity
415	AT4G38580	Pm020864	AT4G35060	HIPP26	2.07	AT-CX:1.00	1/56	AT1G10610	heat acclimation	nucleus;plasma membrane;plasmodesma	protein binding;metal ion binding
416	AT5G55730	Pm012112	no_paralog	FLA1	2.06	AT-CX:1.00	1/56	AT5G62610	root development;shoot system development	cell wall;plasma membrane;anchored component of membrane;anchored component of plasma membrane	na
417	AT3G54500	Pm028758	no_paralog	LNK2	2.06	AT-CX:1.00	1/56	SRL2	na	nucleus	na
418	AT2G43990	Pm027803	no_paralog	no_symbol	2.05	AT-CX:1.00	1/56	ZCW32	na	nucleus	na
419	AT5G02540	Pm002742	AT2G37540	no_symbol	2.05	AT-CX:1.00	1/56	TMO7	na	na	oxidoreductase activity
420	AT2G21180	Pm021038	no_paralog	no_symbol	2.05	AT-CX:1.00	1/56	TT8	phosphatidylinositol biosynthetic process	na	na
421	AT2G26250	Pm005612	no_paralog	KCS10	2.04	AT-CX:1.00	1/56	TMO7	very long-chain fatty acid metabolic process;lipid biosynthetic process;response to cold;response to light stimulus;epidermal cell differentiation;cuticle development;response to karrikin	nucleus;endoplasmic reticulum;membrane	transferase activity, transferring acyl groups
422	AT1G05260	Pm015203	no_paralog	RCI3A	2.03	AT-CX:1.00	1/56	FRU	iron ion transport;response to desiccation;response to cold;trichoblast differentiation;cellular response to iron ion starvation;response to nitrate;nitrate transport;brassinosteroid biosynthetic process;hyperosmotic salinity response	extracellular region;endoplasmic reticulum	peroxidase activity
423	AT2G24440	Pm004917	no_paralog	no_symbol	2.02	AT-CX:1.00	1/56	AT1G10610	na	nucleus	na
424	AT3G23430	Pm009328	no_paralog	PHO1	2.02	AT-CX:1.00	1/56	UNE12	transition metal ion transport;phosphate ion transport;iron ion transport;response to wounding;coumarin biosynthetic process;cellular response to iron ion starvation;response to nitrate;inorganic anion transport;nitrate transport;cellular response to phosphate starvation	Golgi apparatus;trans-Golgi network;plasma membrane;integral component of membrane	phosphate ion transmembrane transporter activity
425	AT3G63240	Pm020275	no_paralog	no_symbol	2.01	AT-CX:1.00	1/56	TMO7	inositol trisphosphate metabolic process;inositol phosphate dephosphorylation	cytoplasm	hydrolase activity
426	AT1G57820	Pm007095	no_paralog	VIM1	2.01	AT-CX:1.00	1/56	TMO7	mitotic cell cycle;nuclear division;double-strand break repair via homologous recombination;cytokinesis by cell plate formation;DNA replication;DNA-dependent DNA replication;DNA replication initiation;regulation of DNA replication;DNA methylation;chromatin organization;chromatin silencing;regulation of transcription, DNA-templated;nucleolus organization;cell proliferation;pollen development;DNA m…	nucleus;chromocenter	DNA binding;chromatin binding;ubiquitin-protein ligase activity;methyl-CpG binding;double-stranded methylated DNA binding;methyl-CpNpG binding;methyl-CpNpN binding;histone binding
427	AT2G27970	Pm001168	no_paralog	CKS2	1.99	AT-HT:1.00	1/56	AT1G05805	mitotic cell cycle;cell fate specification;stomatal lineage progression;DNA endoreduplication;negative regulation of cyclin-dependent protein serine/threonine kinase activity	nucleus;cytoplasm	cyclin-dependent protein serine/threonine kinase activity;protein binding
428	AT4G20270	Pm010866	no_paralog	BAM3	1.99	AT-CX:1.00	1/56	AT1G68810	polysaccharide biosynthetic process;protein phosphorylation;transmembrane receptor protein tyrosine kinase signaling pathway;multidimensional cell growth;determination of bilateral symmetry;cell tip growth;meristem initiation;meristem maintenance;regulation of meristem growth;regulation of hormone levels;anthocyanin accumulation in tissues in response to UV light;floral organ development;anther d…	plasma membrane	protein serine/threonine kinase activity;ATP binding
429	AT1G56300	Pm003130	no_paralog	no_symbol	1.99	AT-CX:1.00	1/56	SRL2	protein folding	cytoplasm	na
430	AT1G09070	Pm003296	no_paralog	SRC2	1.98	AT-CX:1.00	1/56	ZBF1	protein targeting to membrane;protein targeting to vacuole;anion transport;nucleotide transport;ER to Golgi vesicle-mediated transport;response to wounding;response to mechanical stimulus;response to absence of light;response to chitin;regulation of plant-type hypersensitive response;ammonium transport;basic amino acid transport;negative regulation of programmed cell death;amino acid import;regul…	protein storage vacuole;endoplasmic reticulum;plasma membrane	protein binding
431	AT3G23990	Pm009102	no_paralog	HSP60-3B	1.98	AT-CX:1.00	1/56	AT5G62610	protein folding;protein targeting to mitochondrion;mitochondrion organization;response to heat;response to high light intensity;response to endoplasmic reticulum stress;response to hydrogen peroxide;response to cadmium ion;chaperone-mediated protein complex assembly	mitochondrion;mitochondrial matrix;vacuolar membrane;cytosol;cytosolic ribosome	copper ion binding;ATP binding
432	AT2G42760	Pm010278	no_paralog	no_symbol	1.98	AT-CX:1.00	1/56	ZBF1	na	nucleus	na
433	AT1G80840	Pm013791	no_paralog	WRKY40	1.98	AT-CX:1.00	1/56	bHLH093	MAPK cascade;response to molecule of bacterial origin;respiratory burst involved in defense response;regulation of transcription, DNA-templated;protein targeting to membrane;detection of biotic stimulus;response to wounding;response to mechanical stimulus;response to fungus;response to absence of light;jasmonic acid biosynthetic process;salicylic acid biosynthetic process;response to ethylene;abs…	nucleus	sequence-specific DNA binding transcription factor activity;protein binding
434	AT3G16910	Pm008298	no_paralog	ACN1	1.97	AT-CX:1.00	1/56	UNE10	acetate metabolic process;glyoxylate cycle;butyrate metabolic process	mitochondrion;peroxisome	acetate-CoA ligase activity;AMP binding;butyrate-CoA ligase activity
435	AT4G33300	Pm005729	no_paralog	ADR1-L1	1.96	AT-CX:1.00	1/56	bHLH121	protein targeting to membrane;defense response;positive regulation of flavonoid biosynthetic process;regulation of plant-type hypersensitive response;negative regulation of defense response;defense response to bacterium	apoplast	na
436	AT3G11660	Pm028006	AT5G06330	NHL1	1.95	AT-CX:1.00	1/56	ZCW32	defense response to virus	plasma membrane	na
437	AT2G39060	Pm019954	no_paralog	SWEET9	1.95	AT-CX:1.00	1/56	ZCW32	na	plasma membrane;integral component of plasma membrane;membrane	sugar transmembrane transporter activity
438	AT3G05200	Pm003379	AT5G27420	ATL6	1.95	AT-CX:1.00	1/56	ZBF1	respiratory burst involved in defense response;defense response, incompatible interaction;defense response to bacterium, incompatible interaction;response to chitin;protein ubiquitination;intracellular signal transduction	extracellular region;plasma membrane	ubiquitin-protein ligase activity;zinc ion binding
439	AT2G46500	Pm018365	no_paralog	UBDK GAMMA 4	1.94	AT-CX:1.00	1/56	bHLH093	MAPK cascade;respiratory burst involved in defense response;N-terminal protein myristoylation;protein targeting to membrane;cell communication;response to cold;response to water deprivation;response to wounding;abscisic acid-activated signaling pathway;systemic acquired resistance, salicylic acid mediated signaling pathway;jasmonic acid mediated signaling pathway;response to chitin;regulation of …	cytosol;chloroplast	1-phosphatidylinositol 4-kinase activity
440	AT5G02160	Pm002672	no_paralog	no_symbol	1.94	AT-CX:1.00	1/56	SPCH	na	chloroplast;chloroplast thylakoid membrane	na
441	AT5G41580	Pm023951	no_paralog	no_symbol	1.94	HS-LC:1.00	1/56	SRL2	na	nucleus	zinc ion binding
442	AT1G23000	Pm029181	no_paralog	no_symbol	1.94	AT-CX:1.00	1/56	TMO7	regulation of flower development;histone modification;floral organ formation	na	metal ion binding
443	AT2G26710	Pm027486	no_paralog	CYP734A1	1.94	AT-CX:1.00	1/56	AT3G07340	response to light stimulus;response to auxin;response to brassinosteroid;brassinosteroid homeostasis;brassinosteroid metabolic process	na	steroid hydroxylase activity;oxygen binding
444	AT5G42760	Pm005817	no_paralog	no_symbol	1.93	AT-CX:1.00	1/56	UNE10	na	nucleus	na
445	AT5G58930	Pm000524	AT3G46990	no_symbol	1.93	AT-CX:1.00	1/56	BIM1	na	chloroplast	na
446	AT5G56220	Pm000296	no_paralog	no_symbol	1.92	AT-CX:1.00	1/56	TMO7	na	chloroplast	na
447	AT3G16370	Pm013385	no_paralog	no_symbol	1.92	AT-CX:1.00	1/56	TMO7	very long-chain fatty acid metabolic process;polysaccharide biosynthetic process;pattern specification process;regulation of cell size;plant-type cell wall organization;multidimensional cell growth;plant-type cell wall biogenesis;auxin polar transport;cell tip growth;root morphogenesis;regulation of hormone levels;growth;cuticle development;anthocyanin accumulation in tissues in response to UV li…	extracellular region;apoplast	na
448	AT5G17050	Pm019616	no_paralog	UGT78D2	1.91	AT-CX:1.00	1/56	UNE10	anthocyanin-containing compound biosynthetic process;response to sucrose;flavonoid biosynthetic process;response to UV-B;response to karrikin	na	UDP-glycosyltransferase activity;transferase activity, transferring glycosyl groups;UDP-glucosyltransferase activity;anthocyanidin 3-O-glucosyltransferase activity;quercetin 3-O-glucosyltransferase activity
449	AT1G74810	Pm013625	no_paralog	BOR5	1.91	AT-CX:1.00	1/56	BEE3	na	cytoplasm	anion:anion antiporter activity
450	AT4G09320	Pm017766	no_paralog	NDPK1	1.91	AT-CX:1.00	1/56	TMO7	response to salt stress;response to cadmium ion	cytoplasm;vacuole;vacuolar membrane;peroxisome;cytosol;plasma membrane;plasmodesma;chloroplast;apoplast	nucleoside diphosphate kinase activity;ATP binding
451	AT3G13350	Pm000293	AT1G55650	no_symbol	1.9	AT-CX:1.00	1/56	UNE10	chromatin assembly or disassembly	nucleus	sequence-specific DNA binding transcription factor activity
452	AT1G14750	Pm005892	no_paralog	SDS	1.9	AT-CX:1.00	1/56	AT1G10610	double-strand break repair via homologous recombination;stomatal lineage progression;chiasma assembly;regulation of cell cycle	nucleus	cyclin-dependent protein serine/threonine kinase activity
453	AT1G65295	Pm003690	no_paralog	no_symbol	1.89	AT-CX:1.00	1/56	BIM1	na	extracellular region	na
454	AT1G14820	Pm005880	no_paralog	no_symbol	1.88	AT-CX:1.00	1/56	TMO7	transport	plasma membrane	transporter activity
455	AT5G23940	Pm019293	no_paralog	PEL3	1.88	AT-CX:1.00	1/56	SPCH	embryo development ending in seed dormancy;trichome morphogenesis;cutin biosynthetic process;epidermis morphogenesis;localization	cytoplasm	transferase activity
456	AT2G43820	Pm027781	no_paralog	UGT74F2	1.88	AT-CX:1.00	1/56	LRL1	salicylic acid metabolic process;response to nitrate;nitrate transport;benzoate metabolic process;para-aminobenzoic acid metabolic process	cytoplasm	UDP-glycosyltransferase activity;transferase activity, transferring glycosyl groups;transferase activity, transferring hexosyl groups;UDP-glucosyltransferase activity;salicylic acid glucosyltransferase (ester-forming) activity;salicylic acid glucosyltransferase (glucoside-forming) activity;benzoic acid glucosyltransferase activity;UDP-glucose:4-aminobenzoate acylglucosyltransferase activity
457	AT3G15190	Pm011395	no_paralog	PRPS20	1.87	AT-CX:1.00	1/56	SPCH	rRNA processing;translation;chlorophyll biosynthetic process;ribosome biogenesis	ribosome;chloroplast;chloroplast stroma;chloroplast envelope;membrane	structural constituent of ribosome
458	AT2G14260	Pm021004	no_paralog	PIP	1.86	AT-CX:1.00	1/56	bHLH121	na	cytoplasm;cytosol;chloroplast	na
459	AT1G09140	Pm003321	no_paralog	SR30	1.85	AT-CX:1.00	1/56	AT1G05805	mRNA splicing, via spliceosome;mRNA splice site selection;regulation of mRNA splicing, via spliceosome	nucleus;spliceosomal complex;nuclear speck;interchromatin granule	RNA binding;mRNA binding;protein binding
460	AT1G15780	Pm000353	no_paralog	NRB4	1.84	AT-CX:1.00	1/56	UNE12	long-chain fatty acid metabolic process;defense response to insect;fatty acid biosynthetic process;response to salicylic acid	nucleus	na
461	AT5G16880	Pm019595	no_paralog	no_symbol	1.84	AT-CX:1.00	1/56	bHLH121	protein targeting to vacuole;intracellular protein transport;intra-Golgi vesicle-mediated transport;vesicle-mediated transport	nucleus;Golgi stack;cytosol;plasma membrane	protein transporter activity
462	AT3G60860	Pm017938	AT1G01960	no_symbol	1.83	AT-CX:1.00	1/56	AT5G50915	vesicle-mediated transport;regulation of catalytic activity	cytoplasm;cytosol	guanyl-nucleotide exchange factor activity;ARF guanyl-nucleotide exchange factor activity
463	AT3G08770	Pm003035	AT5G01870	LTP6	1.83	AT-CX:1.00	1/56	SPCH	lipid transport;response to water deprivation	extracellular region	lipid binding
464	AT1G60060	Pm006632	no_paralog	no_symbol	1.82	AT-CX:1.00	1/56	AT5G50915	na	extracellular region	na
465	AT5G47240	Pm023380	no_paralog	NUDT8	1.82	AT-CX:1.00	1/56	SRL2	response to wounding	cytosol	hydrolase activity
466	AT5G54270	Pm011643	no_paralog	LHCB3*1	1.82	AT-CX:1.00	1/56	SRL2	photosynthesis	chloroplast;chloroplast thylakoid;chloroplast thylakoid membrane;thylakoid;light-harvesting complex	structural molecule activity
467	AT3G26580	Pm006776	no_paralog	no_symbol	1.81	AT-CX:1.00	1/56	LRL1	na	chloroplast thylakoid membrane	na
468	AT1G08560	Pm025318	no_paralog	SYP111	1.81	AT-CX:1.00	1/56	SCRM	microtubule cytoskeleton organization;cytokinesis;cytokinesis by cell plate formation;acetyl-CoA metabolic process;intracellular protein transport;cell proliferation;response to cyclopentenone;sterol biosynthetic process;vesicle-mediated transport;spindle assembly	plasma membrane;cell plate;plasmodesma;phragmoplast;endomembrane system	SNAP receptor activity
469	AT3G45640	Pm000966	no_paralog	MPK3	1.81	HS-LC:1.00	1/56	SRL2	MAPK cascade;activation of MAPK activity involved in osmosensory signaling pathway;response to hypoxia;regulation of transcription, DNA-templated;protein targeting to membrane;response to osmotic stress;response to oxidative stress;signal transduction;response to cold;detection of biotic stimulus;response to wounding;response to bacterium;salicylic acid biosynthetic process;abscisic acid-activate…	nucleus	protein kinase activity;MAP kinase activity;protein binding;kinase activity
470	AT5G14640	Pm015688	no_paralog	SK13	1.8	HS-LC:1.00	1/56	SRL2	hyperosmotic response;response to salt stress;protein autophosphorylation	cytosol;chloroplast	protein kinase activity;protein serine/threonine kinase activity
471	AT5G46150	Pm010448	no_paralog	no_symbol	1.79	AT-CX:1.00	1/56	JAM2	na	Golgi apparatus;membrane	na
472	AT2G44360	Pm031334	no_paralog	no_symbol	1.79	AT-CX:1.00	1/56	bHLH093	na	na	na
473	AT1G78600	Pm011249	no_paralog	STH3	1.78	AT-CX:1.00	1/56	SRL2	MAPK cascade;regulation of transcription, DNA-templated;protein targeting to membrane;response to bacterium;shade avoidance;chloroplast organization;anthocyanin-containing compound biosynthetic process;systemic acquired resistance, salicylic acid mediated signaling pathway;jasmonic acid mediated signaling pathway;regulation of photomorphogenesis;regulation of hydrogen peroxide metabolic process;r…	nucleus;nuclear speck	sequence-specific DNA binding transcription factor activity;protein binding;zinc ion binding
474	AT2G45400	Pm017905	no_paralog	BEN1	1.78	AT-CX:1.00	1/56	JAM3	flavonoid biosynthetic process;regulation of brassinosteroid biosynthetic process;sterol biosynthetic process;brassinosteroid metabolic process;brassinosteroid biosynthetic process	nucleus;cytoplasm	oxidoreductase activity, acting on CH-OH group of donors
475	AT3G01310	Pm015831	AT5G15070	no_symbol	1.76	AT-CX:1.00	1/56	SRL2	circadian rhythm	cytoplasm;plasma membrane	na
476	AT4G14550	Pm009169	AT3G23050	SLR	1.75	AT-CX:1.00	1/56	AT3G07340	response to auxin;response to brassinosteroid;lateral root morphogenesis;response to cyclopentenone;negative regulation of transcription, DNA-templated;lateral root development	nucleus	sequence-specific DNA binding transcription factor activity;protein binding
477	AT2G35290	Pm023253	no_paralog	no_symbol	1.75	AT-CX:1.00	1/56	ZBF1	na	na	na
478	AT1G26920	Pm006523	AT1G69760	no_symbol	1.75	AT-CX:1.00	1/56	BEE3	na	nucleus	na
479	AT5G02180	Pm002673	no_paralog	no_symbol	1.75	AT-CX:1.00	1/56	SRL2	amino acid transport	plasma membrane;chloroplast;membrane	amino acid transmembrane transporter activity
480	AT3G49780	Pm002355	no_paralog	PSK4	1.74	AT-CX:1.00	1/56	TT8	cell proliferation;organ morphogenesis;cell differentiation	extracellular region;Golgi apparatus;extracellular matrix	na
481	AT1G60970	Pm010307	no_paralog	no_symbol	1.74	AT-CX:1.00	1/56	SPT	protein folding;intracellular protein transport;response to heat;response to high light intensity;response to endoplasmic reticulum stress;response to hydrogen peroxide;positive regulation of transcription, DNA-templated	clathrin vesicle coat	na
482	AT3G12500	Pm020963	no_paralog	PR3	1.73	AT-CX:1.00	1/56	bHLH093	jasmonic acid and ethylene-dependent systemic resistance, ethylene mediated signaling pathway;response to nitrate;nitrate transport;response to cadmium ion;defense response to fungus	extracellular region;vacuole;vacuolar membrane;cytosol	chitinase activity
483	AT4G08685	Pm019191	no_paralog	SAH7	1.73	AT-CX:1.00	1/56	ILR3	calcium ion transport;Golgi organization;response to salt stress;cysteine biosynthetic process;cell wall biogenesis	extracellular region	na
484	AT4G19980	Pm010788	no_paralog	no_symbol	1.73	AT-CX:1.00	1/56	TMO7	na	mitochondrion	na
485	AT3G05760	Pm003139	no_paralog	no_symbol	1.73	AT-CX:1.00	1/56	AT5G62610	na	nucleus	na
486	AT5G19070	Pm008018	no_paralog	no_symbol	1.73	AT-CX:1.00	1/56	AT5G62610	proline transport	plasma membrane	na
487	AT2G19590	Pm027226	no_paralog	ATACO1	1.73	AT-CX:1.00	1/56	bHLH093	ethylene biosynthetic process;xylem development;cell wall macromolecule metabolic process;cellular response to potassium ion starvation;cellular response to iron ion;cellular response to fatty acid;cellular response to nitric oxide	cytoplasm	1-aminocyclopropane-1-carboxylate oxidase activity
488	AT1G69780	Pm006530	AT1G26960	ATHB13	1.73	HS-LC:1.00	1/56	SRL2	regulation of transcription, DNA-templated;response to sucrose;leaf morphogenesis;cotyledon morphogenesis	nucleus	DNA binding;sequence-specific DNA binding transcription factor activity;sequence-specific DNA binding

## Sheet: Table S10
Supplementary Table 10 Primers used in the qRT-PCR
Gene name	Forward sequence 5’-3’	Reverse sequence 5’-3’
PmbHLH04	TGGCCATGGCGTATACAATAG	TCCACCATCGTCACTTCAAC
PmbHLH06	TCTGGGTTCTCCACACAAAC	CCGTACAGAGTCCATCAACAA
PmbHLH25	GAGCTTCACCAGGCAAGAT	CCCAAAGCTAGTAGTGGGATAAG
PmbHLH26	AGATGAAGCTTCTGGGAATGAA	CCTCAGGAGGCTCTGAATTATC
PmbHLH28	GGGTACTATGATTCCAGCTCAC	CTTCTTCCTCCTGTTCCTTTCA
PmbHLH38	CTTCTCATCTGGGCCATCTTC	GATCCTGTTGGCTACCATCTC
PmbHLH40	CAGCAGACGATGAGGAAGATAG	GTATCAGTGACCCGGTCTAATC
PmbHLH46	ACAGAACGGCAAGTAGCTAAG	TTGCTGAGGCCAATGAGATAG
PmbHLH57	GCCGAGTTCCAGTAGCTTATC	AATTGAGCTCCCTGGTGAAG
PmbHLH78	CGCTGAAAGATTACGGAGAGAG	GGAGCTGGAGGAATTTGACATA
