# Supplementary material for: Genome-Wide Identification and Low-Temperature Expression Analysis of bHLH Genes in Prunus mume
Source: Front Genet. 2021 Oct 1;12:762135. doi: 10.3389/fgene.2021.762135 (PMC8519403; doi:10.3389/fgene.2021.762135)
Supplement: Supplementary file 2 [file DataSheet2.ZIP › Supplementary Material/The bHLH protein sequences of P.mume and Arabidopsis..txt]

>PmbHLH01
MESDLQQHHHKPQQHMNSSLMRYRSAPSSYFASILDSDFCEPLFNRPSSPETERIFARFLTGEGGGNVGGGGGGTEETASHHKVTTQTNNQQTQFMVPKVDNEAGVIQQQQSHLNNYSSVSQGFYQSPSSKPPLPNQSLNSANEGAYSMGTSQLPSVKTGGVTNSNLIRHSSSPmGLFSHMNIDVAGYAALRGMGNYGASNSTNEEASFSSTSRLKNFSSGPPSTSGLMSPIAEIGNKRMRSDNQDSRGFGDGSGNNYVTGFPIDSWDDSAMMSDDITRSTSFREDDIKAFTGLSSSETQDVEAGNRPPTLLAHHLSLPKTSAEMAAIEKFMQFQDSVPCKIRAKRGCATHPRSIAERVRRTRISERMRKLQELVPNMDKQTNTADMLDLAVEYIKDLQTQVQTLSDNRAKCTCSSKQQ
>PmbHLH02
MDAHGNHLGGHNINDFELQDLIDDANLDQFIDLIRGQNEDPVASFDCDLMINGCFDDYNLFCPmSTTPGVFFGFNDAVASDPSASFLGTLSDPSAPLLTTLPNFDGEMKGGEEDHNGEDSSGTTTTTTNTNTNKRQKVDRSRTLVSERRRRGRMKERLYALRSLVPNITKMDKASIVGDAVLYVQDLQKQAKKLKAEIESLEASLAGADDHEGYQDGSTKNPSKNKVTNNTNLVSKGIIQIDVSQVEEKGFYVKVACNKGDGVAAALYKALESFTSFNVQSSNLNTVSTDRFELTLALNVKEGEQDIINLPNLKLWVTGAFLNQGFELASWFSAQ
>PmbHLH03
MEINIDYTGKLAINSSGLDLEDDHASMEDPILHQISSYEYSSLWPNLPLPHHPLHQIPSSSTAPPPPPPHHHHHQSIADHHHHDHQMLLLAGGNNNNIFVELNEHEDDEEAGDGGGGEEELGAMKEMMYKIAAMQPVDIDPmTIRRPKRRNVRISDDPQSVAARHRRERISEKIRILQRLVPGGTKMDTASMLDEAIRYVKFLKRQIRLLQSSSSSSASSNNNHQLHDHDPQSAAAHDDHDHGQCNINIINNINGSSSVGARGAGLPLDWPRHNINV
>PmbHLH04
MTLEAVVLQADRYNYGFKDFHAIGGGGGGSWSRGFGFGEDHQEEKVYTDHHTLNNDVGQQGFNNLSLEASMLQSVNDFETNSGPmFNRVFSSMEAPmASTGRRKRRRIQNIKNKEDMETQRMTHIAVERNRRKQMNDYLAALRAMMPmCYAQRGDQASIIGGAINFVKELEQLLQSLEGHRRTEQQPDHLNLASIFSSFFTFPQYSTCLNSHGHGVYNSSVHPNELMAEKRSAIADVEVTMVESHANVKVLMKKHPRQLLKMVLGLHSLGLMILHVNVTTADNMILYTFSVKVEDNSQLTSMNEIAADVYKMVGRIQEEAQLLAQ
>PmbHLH05
MLSIPSYYPKQISFPKGQGVFPVNTIYSKSFFKPKSKAETKVIAAKKHSDSERRRRMRINGQYATLRTVLPNLIKMDKASVLAETVRQVRELKRAVAEVEAACRHGDSDECVLPGGVDKLSLEQCDGEQEGLVKATLSCDDRPGLISDMTRALGSVKGRVVRAEMVIVGGRSKNVLWIQGLGDGKEGMVALRRALKVVIDRPIFAGLSKRFHLPQ
>PmbHLH06
MELTQHGFLEELLLAPRRDSWSTYSSSSSGLNELFPINGWSFDSFEENPVLVSSVNNPPFSGFSTQTDQPPSFEECPFSTDHHQASSSYPFVDGLCTVPEIDSSYTKDNDTTAPPFPSQDQDYPSMVEDEEFGGFLGSENQRSCLEESKNIATCKVEMEQQATDHIPSAFNMGLCGEKRSKAKKLEGQPSKNLMAERRRRKRLNDRLSMLRSIVPKISKMDRTSILGDTIDYMKELLERINKLQEEGIEEGTNQINLMDISKELKPSEVLVRNSPKFDVERRDMDTRIDICCAAKPGLLLSTVNTIEALGLEIQQCVISCFNDFSMQASCSEGAEERTLLSPEDIKQALFRNAGYGGRCL
>PmbHLH07
MDISSAKWFSELGIDDYNFIPQCDLNALDEGFTAQDIATALGENFKQSLSSESYSSYPTLTAQNTKTTTTTTTTLSGGSSINKTSQTSFERPmKQLKTSNWNSGITEHVSPKPSSSSSQILSFESSSSPSSKPQHFCNNFDSTLKPKDEAPSQINMQFSPLISKSSIKDCSQGTKRPYSITRTPSHAQEHIMAERKRREKLSERFIALSAIVPGLKKMDKASVLGDAIKHVKQLQDRVKVLEEQTKKRTVESVVFVKKSQLSADDGTSSCDESFDGHSDEASLPEIEAKVSETDVLIRIHCEKQKGFVVKILSEVEKLQLSVVNSSILPFGNSALDITIIAQMEDQFNMSVKDLARNLRVALLKFM
>PmbHLH08
MEDPTFIHQYEMNSLDYSLDDLNFQSFSSESYSSYPNFTPKATHNFNNASIETSHQAGTHERPmKQPKNHTTWNPCTSDHTFMAKAASSSSSHLISFDNSNSSPPTSSQQFYGNLDNTMKPKNEVEYSNGKLNLTTLISQGSYDPQTCSPRHEQGIKRAATVTRSPLHAQDHVLAERKRREKLSQRFIALSALVPGLKKMDKASVLGDAIKYVKHLQERTRMLEEQAVKKTVEAVVFVKRTQYSADDDISSSDENFESCSDQPLPEIEARVSDKEVLIRVHCEKTKGCLAKILSEIESLDLTIVNSSVLPFGNSTLDITVIAQMDAEFSMTVKDLVKNLRQSLLKFV
>PmbHLH09
MDYFSATNNCSSDGSNSNSSSATKQNGTGEKIKGGVKSKSKGVRLSTDPQSVAARERRHRISDRFKILQSLVPGGTKMDTVSMLEEAIHYVKFLKAQIWLHQSMINFVDDDDRLPHDRSSSSSSSSMFQYQLPmDHHLHHPTGSHDFYSQNNFVQPPSPSMNIPLPDPNYFQGQEAMPNIEAYMKYYS
>PmbHLH10
MPLSELYRMAGRVDSSQDFEPVNDFVELVWENGQIMMQGQSSRTRKSPTCNNSLPSYTPKNRDKDVGNGNIAKTGKFGSVESVLDEIPLSVPSSEMGLSEDDEILPWLNYSIDEPLHHEYCHEFLPELSTVTANEISSNSNLASVDKRSSSSQVYRDSNTNSAHEGAYLEQRNAPKVTSVDGDDVSRPKTGTSQLYPLSSQQSQSLFPSFRSRVSDIVGDNTGSATHPTVCKNSTEVSSAGVFPGIKMQRQDPVMPSNNNSSVVNFSHFSRPmALVKSNLQSIGVVAGSGLSSMERIGNKGKVSAATSNKPPESTLIDSSSGLPKESNSQCQHITVTSNVELKPTEAKPLEESCAAKQSEAACQEDASKNDTNTNHIPCESANRVLRDGEKTLEPVVASSVCSGNSVERASDDPTHALKRKSRDTDESECHSDDVEEESVGVKKIAHARGMGSKRSRAAEVHNLSERRRRDRINEKMRALQELIPNCNKVDKASMLDEAIEYLKTLQLQVQVNLFYHSLVYSSFMLMSKKLDIQV
>PmbHLH11
MALDAVVFPQDPFSCATNKDLYSYWSSFDDDHHNFGFDNDQDHHDQLQHQASLDFLGHQTDHNPPNYGTNYYSSAPLNSMVPHFNELQLSNPNPDVSDTTSPTDDQPEFHQLPLDHTITMADSMPSTRAKRRRAKSRKNKEEIENQRMTHIAVERNRRKQMNEYLSVLRSLMPDSYVQRGDQASIIGGAINFVKELEQEVHFLGTQKPNNGVPFSQFFTFPQYSTRSSGDHDSAAAAAMAELPLMECKLSNIAADIEVTMVESHASLKVRAKRIPKQLLKIVSGLHGMHLTILHLNVVTADDVVLYSLSLKVEDECTLASVDEIATAVHQMLATIQEEAMLNLN
>PmbHLH12
MAGNPPEGLGDDFFEQILAVPPSYSTGGADSAGGGYGDVGSMPMVLQLGSGGSSSAGGGGGGSGGGGYRGVGMGMGMPLGLNLEQGGFIGQERFRELREEVEANTNNNINTSNVSASVSSAMNERDSVHMTNLFPmFGHLQNHSLRPTPPPPQPHQFHSQPSPGPVAAVHHPPmIRPRVRARRGQATDPHSIAERLRRERIAERMKALQELVPSCNKTDRAAMLDEIVDYVKFLRLQVKVLSMSRLGGAGAVAQLVADVPLSAVEGEGIEGGTNQQAWEKWSNDGTEQQVAKLMEEDVGAAMQFLQSKALCIMPISLAPmIFRTHQPDATTLVKPESNSSS
>PmbHLH13
MKRELHLESTRTGKQSINHFCFPFFIWRNIAQARATSVGFGSTTVDPVSYEAAAAAGFLSRQNSSPmEFLGSSNDGSEGYFSGFGIPmHLDFVSLSPNSSSPSANKRVREVKLEEGGLEDAVPCRVRAKRGCATHPRSIAERVRRTRISDRIRKLQDLVPNMDKQTNTADMLDEAVEYVKFLQKQIQELSEHQRRCKCIAKE
>PmbHLH14
MELSEHSFLEELLALRRDSTWETIPTEMNEFLSSSGSWGNFGYLDQNPPTFFPNSSCTQEFSPPFEPNLSNCYNNNTTTFNEVYYPLGFGAGEDGLSAQQQLTDSSYNTLDTPPFPVQEDNPWSMLEEEELGLLGDEIHNLETQAEAACKMEPIQSPDQVPVFNMGMCEERNNRGNSKKLQGQPSKNLMAERRRRKRLNDRLSMLRSIVPKISKMDRTSILGDTIDYMKELLERINNLQQEIETDADQLNVMSLFKDVKPNEMLVRNSPKFDVQRRNVDTRIDICCAGKPGLLLSTVSTLEALGLEIQQCVISCFNDFAMQASCSEDFDQRTTVTSEDIKQALFRNAGYGGRCL
>PmbHLH15
MALEAVVYPKEYPFGFGCKDFYSFNGGGASWGCDFISQEGQNNHIEQHVLNENWDYCSSSPSLLQNVKEWDPNSSPEACTADQSVQPGHLSAMETPPPPPPPSLTTTTNRRKRRRTRSSKNKEEIENQRMTHIVVERNRRKQMNEYLAVLRSLMPQSYAQRGDQASIIGGAINFVKELEQLLQSMDSNKRSKQQPLAEFFTFPQFSTRATQSNNNSAGVQANEPNMAQSNSNQWAAADIEVTMVDSHANLKILSEKRPRQLLKMVAGFQSLRLSVLHLNVTTVDEMVLYSVSVKIEEGCLLNTVDEIAAAVNQMLRRIQEGGFS
>PmbHLH16
MDIVQLKSEEQMEMMMMMQMDKISELCGAYNDVSDLPPSDHTFSTITTTTSPNSITSNTSMPHYTDQQNPQNIPSPNSQSFLNLPTIPSTISFSNTTNLTDQTSNSSNGFLPSSQKRTSMAAMREMIFRIAAMQPIHIDPmSVKPPKRRNVKISKDPQSVAARHRRERISERIRILQRLVPGGTKMDTASMLDEAIHYVKFLKSQVQTLERAAADRPTGIGFPVAMSSGSYGLHSVAKAYQASCHENVQHFGDA
>PmbHLH17
MSCLQQNSVLGSPISNLGTCGGGELLKLEKMGVNVNSYLNSISALMEKGMIKESGGKAASGGGNESEHGMHTWTERERRKKMRDMFSSLHALLPQLPmKAYKSTIVDEAVRYIKSLEKTLQTKQKQKLDKLQRQSTSALIASNTELAGETREAFLADHLHPSKNLMVTNAFPPSLSPmCFETWFSPTVVVNICGPDAQFSVCSPRKPGLLTTILYILEKHELDVVSAHISSDQYRCMYMIHAHAGGTCDHFPEALSVEDTFKLAAGEINLWLLSC
>PmbHLH18
MADLYGTAPDSEEISNILSQLLHGHGSSASSSSSCMPFKPTYTHLLHSSVAPHHVTTSSEVLISETRHEDYHRFARSEDRRVVDGNSAAAVVESSSGFDFTDSGGYFQAEVKEGMESDANTSLKGRRISSENDLGDFSYDSEKGHDRSEVPLNPVPPRSLSKRSRAAERRRSRINEKMKALQNLIPNSNKTDKASMLDEAIEYLKQLQLQVQMLTMKNGLSLHPMCLPGVMQPMQLPHMGLGLEEGSNKFPKSSRGISPFYENEENPMQSAFNISPGCAISNQPMVLPSVANVPTSEATFGFEPSIQALYRPFSVPSSSKELFRDGEPRAKLDTSETGKNSSSHVDILSTKRPDV
>PmbHLH19
MESAGVFADGEWESLSRLFSTEEIEFTPHFLSQGSFPFQHNEGMNFEIPmSFCPNIPEAEMGLSKVNDSFFQHPSDALNSNVHYLSQESCYGNNNHGSAGIFTAILNQENYYFGNSCHVPVANDISASMDVYMNHHDHDGKSFGSFIPTFSDIVMEGSVSNKEDSGSDRLGFSDDSQPmAIAIPGEELRLKRVHDVAEDKSNNDKSDSNSKKKPCLSKDVQKTKKNNARSKKGQKANSDGKVKDEEESNTGADRQSTSSCSSEDDNGSQETNGGETSDPKTSSALNLNGKTRANRGSATDPQSLYARKRRERINERLRILQNLVPNGTKVDISTMLEEAVHYVKFLQLQIKLLSSDDMWMYAPIAYNGMDIGLSLQKMSPLL
>PmbHLH20
MGGHDSEDGGFQHRNEGSLNCPSSGMSTNPLPEKVSQMTMSSVSMFKPSNGADPFFGSGWDPIVSLSQSDNFGGSSVVSHREFSNPPYPVALENPGMSSTSHLVQYPSDSSYVEMVPKLPCFGSGSFSEMVGSFGLSECAQITNPGCVANYNPNREGGTERTSTIGAQSHDDHQISEEGALGSSPNGKRRKRVPESNSAFSPNKNAEGEINKDLSGESSDYLKEQDEKKAIGEDNTAANLRGKQMGKQAKESSQSGDPKDSYIHVRARRGQATNSHSLAERVRREKISERMRLLQELVPGCNKITGKAVMLDEIINYVQSLQQQVEFLSMKLATVNPELNIDIERILSKDILNSRSGSGAIFGFSPGISSSHPYPHGMFPGNLPSMPSSAPQAPQFPSLPQTVLDSELQGLFHMGFDSSSAIDNLGQNAGRLKSEL
>PmbHLH21
MSSRRSSRSRQSGTSRNISDEQITDLVSKLQQLLPEIRNRRSDKVSASKVLQETCNYIKNLHREVDDLSDRLSELLASTDMDSDQAAIIRSLLM
>PmbHLH22
MDPPTLVNECSFSNANATSFNLSEIWQFPMSGGGASGGDSGGGGALGLRRPNFAQSFAQFGDVSGAIRDVLACSDPNPMSLDVRGSHGGGAARKRLDAEDESPKSSGHIGGSDCDGKRLKTARSRDETSESKAEAETSSGKPVEQTTQPPDPPKQDYIHVRARRGQATDSHSLAERARREKISERMKILQDLVPGCNKVIGKALVLDEIINYIQSLQRQVEFLSMKLETVNTRMNPGIEVFPSKDVSPYIPSVNKHSIPLQWHLVRNLRGSIVGGLHQSGCTCRLVVVLKEHSLERPLRPGIKASRQMLPQPSLSVKKSIAHYVKSRKISFSYPTSEHGVVVLAVYRKAAQT
>PmbHLH23
MRNLEGVAESLRPLVESKQWDYCVVWKLGDDPSRFIEMMGCCCGGGYEYDCVNVKEEEGESHSAKLCRDGFLKHPIRTKACEALSQLPSSMPLYSGIHSEVIISAQPRWLSGHVNASGSNPSQSHDYVGTRVLIPVLSDLIELFSTKNIPENQKMLELFMAPFNNSLKQEPMATHDYAIVNLNASASLNEFHVDPLPEESPEKLLPSLNLANFIPGPQVFPSSVSQTTSCPILEGSSSGSNPSSEHPLLSSRSRKSRRGDNLLQQQTGLASGSGSVVEKHKAKVTRKTGSGQYQSKNLFAERNRRSRIKDGHFALRALVPKISKMDIPmIIGDAVEYIEELKKKVKELEDELREIEEEEDLTKNKADVKILASDMRKEGSICLISTEHKQGSSSFVQKSPTAVQVEVNQIGKRDCLIKLFYEQSRGGFANLMENMDSLGLQVVDANVTTFDGNVLNILKVQANRDIQAKKLRDKLIQLTR
ETNQTVHKGIN
>PmbHLH24
MVSEEEGERKGKKQRKQNGSEAKKQSKFAAASAEGVQRDGVRVKARRGEATDSHSLAERARREKISERMKLLQSLVPGCDQINGKAHVLDEIIKYVQLLQNQVECLAAKLAFVDAMLYDDCELNPSTNPCASDQRLCCLEPPLPFVLEPPCSVQFRSLADAAPPGTLASLLLTEDQKASLIPQAQDGGSFEDIGKQPmGLDHSCTF
>PmbHLH25
MGPGPSATGLTRYGSAPGSLLTSAVDSVIGAVADREFSALRSQPHLGHYFSGDGHGDDSSLTSSESTFKVNSSNGGRDATKPLLRSYGLNEMANSVGSPTSSSSCSSPSALVRQRSSPmGFLSHLTAPDNNGGFSVTRGAGIYSSQGGTNGGHGHGVTRLKSQLSFTRQDSLSQISEVSENAMEGVSSNNGHHRAMHSYPTTSFGMESWDNTNSIVFSAPPSKRAKNMDGDLFNCLNALESQFSLPQTSLEMATVEKLLHIPEDSVPCKIRAKRGCATHPRSIAERERRTRISGKLKKLQDLVPNMDKQTSYADMLDLAVQHIKGLQNQVEDLHKDLDNCTCGCKPNT
>PmbHLH26
MGKDRTATPSWNPSGFGMEMQSNELNCGSQQLPNSLFNANWDNSMDQSDPFESALSSIVSSPmASNAAIAAGKGGGDGEMIRELIGRLGSICNSGEISSHSYICGNNSTNTSCYSTPLNSSPKLNLSMIDPQMRGNLPIPGNHLPSHPSLAPFQADPGFVERAARFSCFGGGNFGGLNGQVNLNETELAYRSMPKIDSGKLSRASSNQSLKVAAGSQLGVQESNKSSPQGGNSAPDKKFGRFSRSSTPENAELGDSREGSSVSEQIPGGDTSVKAENVTNSRKRKPVARGKAKETSSSPSVKDGKVVAEKEEPNSKRSKTDEASGNEKAAAKAKTEPSGGSKATGDGAQKQTKDNSEPPEAPKDYIHVRARRGQATDSHSLAERVRREKISERMKFLQDLVPGCNKVTGKAVMLDEIINYVQSLQRQVEFLSMKLSTVNPRMDLNMEALLSKEILQSRGSLQNALYQLDSAIPSFPFGYQPQQLPPLHSSSISSGTETQFPESPLNAAMRQSQGMQLPTFDRFGGAAPQAPQFFEDDLQSVVQMGFTSSNSQSR
>PmbHLH27
MSHIAVERNRRKQMNEHLKVLRSLTPCFYIKRGDQASIIGGVIEFIKELHQVLQSLESNKRRKSLSPSPNPSPKPVVLPQQYSSTPQLDQNPNFNFNLGVDNHHHVINKELAIGACCNSPVADVEAKISGSNVVLKIISRRTSGQIAKIIGVLERLSFEVLHLNISSMEDTVLYSFVIKIGLECQLSVEELVLEVQQSLRSESTT
>PmbHLH28
MDNIGDEYKHYWETNMFLQTEELDSWGLDEAFSGYYDSSSPDGGASSMASKNIVSERNRRKKLNERLFALRAVVPKISKMDKASIIKDAIDYIQELHEQERRIQTEIGELESGRSKKNLGSEFDQELPVLLRSKKKKIEQLYDSGGSRTSTIEVLELRVTYMGEKTVVASLTCSKRTDTMVKLCEVFESLKLKIITANITAFSGRVLKTVFIEADEEEKDHLKIKIETAIAALNDPQSPMSI
>PmbHLH29
MDQYILEALEGEFLLYESLPVLNQRAFVPYTSRPITEKGLDKPPNSMNMNKRMVQFLRKIWAPmTARIVTGEDCRERGFSHMLNERMRREKQKQGYMALHSMLPTGAKSDKNWIVQMTAMNIQQLQRYKEELRKRNMEVEAILVANEKERVNWSKIRLRVANPTSGVDSMLEVLRQVKGRRSIEFFPQEKQH
>PmbHLH30
MLFFCSDYEILQAFMPPGNFNNLDYTLDHHHDEDQQMMKSRVDETPSENNNGMVNYLMNNHHQLQQQQQQMSTQLAPmGFCGSTSTSFDKLSFADVMQFADFGPKLGLNQTKISEEEPSGVDPVYFLKFPVLNDKFDNDVMVPQAEERFTGLGEEGKTKSMEEDQDEEARVSGSNSVQQLQFLGEDLENNPRGGVEPEPmAKNKRKRPRTTKTTQEVESQRMTHIAVERNRRKQMNEHLRVLRSLMPGSYVQRGDQASIIGGAIEFVRELEQLLQCLESQKRRRLLGEAPRHEVGESAGAMAMAVMPmVQAAQGGSGGPLIFPmANLPVNPNDPIKFVDFETGLREETAENKSCFADVEVKVLGFDAMIKILSQRRPGQLIKAIAALEDLQLNILHTNITTIEQTVLYSFNVKVESESRFTAEDIATSVQQIFSFIHANTASM
>PmbHLH31
MAFYSFNSNSSFRSEYSSLFDPFTHGSSGFGGALRGGGSVLPHSLVLDGEKGELVKAPmRVGKKGVSEAKALAALKNHSEAERRRRERINAHLSTLRGLVPCTEKITITAALGFDSFLVMRHGVGPFSSSHDSKAEAANSLSADMSNLGLTDRDGGKRLGCYFCNDVVAPIDSTSNRTLDQQCTVTRPGLAPIASALAVELLVGILHHPHGIFAEGEVLNSSNSESSEQPLGILPHQIRGSLAQFSQMTLVGHSSDSCTACCSTVVSEYRKRGMEFILQAINHPTYLEDLTGLTELMKSASSFDLDWDDGTDEDDDDCIEV
>PmbHLH32
MAMMSSFCPmDDWGSLQFLNPDMNMVSFQAQQEQLAAASGILGLQDYSLPNFPDYTTCIDPLFETYESSSSENFLLPDFYLPTENINLSSFQSPEIFPSLDEYGCSYQQNPKRQKFGMCSFFNAYDDQFLQPQLFAPTPSPQTQIQQQPSYECAKMNKPNGGAVTLSAQSIAARERRRRITEKTQELGRLIPGATKMNTAEMLQAAYKYVKFLQAQVSVLKLMSDSPVHQEKKDLQAVASPVVQEKLYSEEKCLVSKEFVQVLANDHDIESKPLLKDCVARLLQTNG
>PmbHLH33
MDHNQGSQSSSTKVERRVIEKNRRNQMKVLYSKLNSLLPRQNSQEPPSLPDQIDEAINYIKSLESKLQKSKEKRDSLKGNRKRSHTACTNFDSMRSSKPPQIEIHEIGSTLEVVLISGLDNHQFMLTEIIRILHEEQADVVHASLSTLGDSIFHVIRAEMGKSMLDFGAAKITEKLRRFVDGSTSDEELQREYLWDFEIYPETIWDQF
>PmbHLH34
MALAKDMRMPHDSCTHESPQVSSDLSNGFVFRATSNYHQPDHQVAHSVINFKSSGYNSFFQNSESLLSFEKNSKQNILKTRNDKDEHFNCDDDLHHGNYQWNHTASVSDPRLSGDFNCFQTRSNYSSMPNTSKDDHGDEAYGWLYSEATVVADGFQEPESQEGFHKRPHTGEAMQPLKKQCTNSGTKKPKPKSSSPTKDPQSIAAKNRRERISERLRILQELVPNGCKVDLVTMLEKAISYVKFLQLQVKVLATDEFWPVQGGKAPDISQVKEAIDAILTSQRDTSSSSK
>PmbHLH35
MNSCIPDWNFEADLPLTNQKKPMGPNHELVELLWRNGQVVLHSQTHRKPSPNPPNEARQVQKQDQQTVRVGGLYGNSSNLTQDEDTGSLIHYPLEDSFDKEFCSHFFSELPSCDPIEIDKPTKQFEEEKFAKFGASDTPHLVSAAPQPNVKSPmGMGYPmNPMPPPRYQYNNSTEQNQNLGGLGKGEVKECSVMTVGSSYVGSNQVLNDLDVSRASSNCDGTTGLSVGPFYDNVQKMMPQSETGKTDTLDPTPTSSSGGSGSSFGRGGKRSNVVNSNKRKGRDAEDSECQSEAAGNKSAQRSGSSRRSRAAEVHNLSERRRRDRINEKMRALQELIPHSNKTDKASMLDEAIEYLKSLQMQLQVMWMGSGMAPMMFPGMQHYMPRMGMGMGVGMGMGPPmLPSMHNPMHLPRVPLVDQCMNVAPmTNQAVMCQAPLLNPVDYHNQMQNPmFQEQYARLMGFHHMQTMSQPMNMFRFGSQPMQQNQMTAPTGINSGHLGGGGTANDTLSGKMCKSLHQPLILAHFIDF
>PmbHLH36
MSSRRSRQSGTPTIKDDQIIELVSKLRQLVPEIRDRRSDKVSASKVLQETCSYIRNLHREVDDLSERLSQLLSTIDADSPEAAIIRSLITQ
>PmbHLH37
MLPMSGVWMGGDEDDAASWTRSSSNNNNNNSNNEGEPKNEQQSSLGASFSNFKSMLEGDWYMNNVLNPTHHQDLHSLPNHRQPDIRDIACFSENTLMLQPMDSSASCSPSQVFSLDPSPPQHLFPPKYCFSSLLNVVSTNPFDNGFDLGCDSGLLSSFQGNQPSNSSALMGFTALNSQSQMGTPELSSSAEFPTTRLLPmPNNDTELDGDFSLTSLQGFDGSGGAQLLNRAKPLRPLHVFPPVGAHPTLFQKRAALRQNSGGDGTDKLGNLEISGPRYGGVLESLERKRKKNVEGEIEEGSMDASGLNYDSDEFNEYSQVEENVKNVKNAGSNSNANSSVTGIDGDRKGKKKGLPmKNLMAERRRRKKLNDRLYMLRSVVPKISKMDRASILGDAIDYLKELLQRINDLHNELESAPPGSLLPPSSCFQPLTPTPPTLPCHVKEELCPSSFPSPQGQSAKVEVRVREGRTVNIHMFCARRPGLLLSAMRALDNLGLDIQQAVISCFNGFALDVFCAEVCFFIC
>PmbHLH38
MDLVDNNGGVGCEDSRYLRPSSPEVETVLARFMSSCNEPDHHDNGANSLQHQFEERAVKQEAGDSVSKQNGYSNSSHMMYQAQQVHALDNNSFAAINSTGLDNSLQSKIGVGNRSNLVRQSSSPmGFFPDLTVDNGFNVMKDGVSFRAGNGINGEASPSSTSRLNNQLNFSSGPSSYPSRMPRIAEMENGNMGDGSQQDQGLGNASNSHCISNFPNDSWDISSFNDLKRGRNNDGNKFSNSTALETQNNDFGHRNYGLTHHLSLPKHFEMPmMEKFLQFEDSIPCKIRAKRGFATHPRSIAERMRRTRISERMKKLQDLFPNMDKQINTAEMLDLAVEFIKDLQKQVKTLGDTKAKCSCSSKQK
>PmbHLH39
MNQCVPSWDLDDISTPPmPRLSLRSSTPSADVPMLDYEVAELTWENGQVAMHGLGLPRLQAKPSLTTAKYTTWDKPRASGTLESIVNQATSTLAPPSKPPFNSSGGGANGELVSWFDHHRAAAVRSTAVTPSTTMTMDALVPCRNQSDNSSNHMMESMSMPVVISGSDVVGCSTRVESCSGATGAATQDDDTKLSGKHGSLSSVPETPEWSSRSQSVSGSATFGMDNQPVTLDSTKASDHDSREAGDEDDRKKRSTGKSSVSTKRSRAAAIHNQSERKRRDKINQRMKTLQKLVPNSSKGGCMFKASDKKISHFQGKIGQQVVRYGDNYLLPHKSSQVTDKASMLDEVIEYLKNLQAQIQMMSRMNMPmMMLPMAMQQQLQMSMMAAAPRNMGMGMGMGMGMGMGMDMNTMVRPNIPGISPVLHPTAFMPMASWDGSGGDRSASATVMPDPLSAFLACQSQPMTMDAYSMMAAMYQQFHQPPmSSSKS
>PmbHLH40
MVPVPKKDSSCFAALSNQFLMIPFCMPKLMKIEMGLGGGVWNDGDKAMVAAVLGTRAFDYLISSSVSSNENSCMGIGTDENLHNKLSDLVEPPNVSNFSWNYAIFWQISRSKSGDWALCWGDGSCREPKEGEESEATRNLNLRLEDETQQTMRKIVLQKLHTLFGSSDEYNGALGLDRVTDTEMFLLASMYFSFPRGEGGPGKCFASGKHVWLSDLLKLESDYCVRSFLAKSAGVQTIVLVPTDVGVVELGSVRCVGESLELLQSIRSLFSTQSSLMRSKPLTGFPVMGKRRDENAQLTNLSPVERGEGVPKIFGQDLNSGNSGRPRYREKLAVRKVEERPWDVYSNGNRIAFSSPRNGIQGSSWPHIHDAKQGSPTEMYASQSPVNNIQELVNGARDDFRLNHYQPQKQGPLQGLLWLPDLLVLILRTQMPKLHARKGRKPmNGREEPLNHVEAERQRREKLNQRFYALRAVVPNISKMDKASLLGDAIAYINELQAKLKVMEADRENLGGTSRDASALGANPGISMENQSQATDVDIQAVHDEVVVRVSCPLDSHPmSRVIQAFKEAQITVVESKLAAANDTVFHTFVIKSQGSEPLTKEKLIAAFSRESNSLQSLSSVG
>PmbHLH41
MESKVLEKCWLFLAMENCYCAGPQGATWAPYNSAALSNESSSFPLPWPPHASSSTQFQFCGFPNSWSAAAEGADEEDRAATASKSHSQAEKRRRDRINAQLATLRKLIPKSDKMDKAALLGSVIDHVKDLKRKAMEVSKAFMVPTEMDEITIDSDPmQAAANSSSNNINMNKSRCSIVIRASVCCDDRPELFSELIQVLKGLKLTAVRADMASVGGRIKSVLVLCKDGEEDEALCISTLKQSLKLILSKICASSMAPNCRIRSKRQRFFLPFQYPN
>PmbHLH42
MDVGMFNNINTGGQQRKSSLALTLDSAENQDKSNDDGKKKMMHREIEKKRRQEMAALYASLRSVLPLQYIKGKRSLAEHMNEAVNYIKHLQTRIKLLGSRRDELMIGMSSLPSLSASSSTSSTSPRVAVHPCFGGVEIVISRGGSVEQGLVLSRLLKLLLGQGLTVISCATTQVNERLVSTIQSEVSDPmWGDFSGLQQILTESLTRFSN
>PmbHLH43
MFPLHQSKKLVFQTSSNPPQKHTISEDRILGHAISTGKSRRRKLVAAFNYDMIDHNSNDHNKKKKMMMHRENERQRRQEMGTLHASLRSLLPLEFIKGKRSISDHMNEAVNYIKHLQSRIKRLDAKRAELKKCSNIMSTTGTDHGATTGSSDGRSPSCLTVHPCCGGVQIVISSRGFRSTKDGLSLSFSISRVLEVLLEQGLAVVSCVSSKGNDRLLHTIQCEVRRPLNS
>PmbHLH44
MAMDNDHDRPSSDFFQEHEQCYYSDTTCNLTTPGDDLFSILESLDDGFGFGGAMEFPPPPmTVALDNEQPPRPLVFSSSSADQTELDETNSPPKTKRLKLSTSPmSGGTATTFSDEDGQQTRMSHITVERNRRKQMNDHLSVLRSLMPCFYVKRGDQASIIGGVVDYINELQQVLQSLEAKKQRKAYSEVLSSPMLASSPRPPGPSPPVLSPRKPPLSPRLSLPPISPRTPQPTSPYKPSSARALQQPPPQLPmAANIISNYLISSPNMPTSSSFELPSPSSSTTSSHVNNNNNNNNIDNLNELFANSKSAVAQVEVKFSGPNVLLKTVSLPIPGQALRIISTLEELSLEILDVSITTVDETMINAFTIKDQTLKEDIRLTKALLINQVGQFAFKFHSYGGYVRATCLRLGNMCTPWTARLQHAQISSRLIFPE
>PmbHLH45
MAAPPSSSRLRSMLQASVQSVQWTYSLFWQICPQQGILVWSDGYYNGAIKTRKTVQPMEVSAEEASLQRSQQLRELYDSLSAGETNQPPmRRPCASLSPEDLTESEWFYLMCVSFSFPPGVGMHLCTSLEAASLPIHLSRATDNNKTLQSLSSTVVCIPLLDGVVELGTTERVPEDNALVQHVKTFFVDHNHPPPPKPmLSEHSTSNPmTSSDHPHFHSPHLPmMCTDPPLDAAQEDEEEDEEEEDQEEDEEAESDSEAETGRNGQPVAPGPNPPmVSAPmAEPSELMQLEMSEDIRLGSPDDASNNLDSDFHLLAVSQSRVNPmDQQRQADSYRAESARRWPSVQEPLSSGLQPPPQGPMALEELTHDDTHYSETVSTILQRQVTRWTDSSSTDHVAYSTQSAFAKWTTRVEHHMLVPIEGTSQWLLKYILFSVPFLHTKYRDENSPKSHEGDASTRLRKGTPQDELSANHVMAERRRREKLNERFIILRSLVPFVTKMDKASILGDTIEYVKQLRKKIQDLEARNVQMEDDQRSRSSGEIHRSNSMKELRSGLTVVERTRVGPPGSDKRKLRIVEGSGGAAVAKPKTMEESPPPPPPPPPPPQPSPTPMVMGTSLEVSIIESDGLLELQCPYREGLLLDIMQTLRELRIETTVVQSSLNNGFFVAELRAKVKENVNGKKISITEVKRVINQIIPQSDS
>PmbHLH46
MANNPSEAPmDDFLEQILGLPNFASADANLAGSDGGLTGAQVSPSPMMLQLNSGDGSGHISAVGGGYRGPVFPLGLSLEQGKAGFLKPEEASGSGKRFRDDMVDSRGSSVKNVFHGQPISNSVAAAPHPPmMRPRVRARRGQATDPHSIAERLRRERIAERIRALQELVPSVNKTDRAAMLDEIMDYVKFLRLQVKVLSMSRLGGAGAVAPLVTDIPLSSVEEEGGEGGRNQPmWDKWSNDGTERQVAKLMEENVGAAMQFLQSKALCIMPISLASAIYHTQPPDTSSVVKPEMNPPS
>PmbHLH47
MGEKFWVNEEDRVMVESVLGTEACQFLTSLVSENVFTDLVRPPGKLGVQQGLSQLVKGSNWNYAIFWQVVGSKSGGSALIWGDGHCRDTKDGGVAGENSSLDGSFEGVQKKEEVKKWVLEKLHACFGGLDEGYARRLDGVSDVEMFYLTSMYFAFQLDSHSGPGESYKSGKSIWVSDVGGCLHHYQSRSYLARLAGFQTVVFVPMKSGVVELGSVKANPEEQNLVNMVRNLFGESSSVQAKAFPMIFGRELSLGGPKSQPINIAFSPKIEEDSTFPPESFELQSVGTSNGCQSEDSEVKLFPQLNQMMVGGFSAPTIVSSSELPKDESSAQIDERKPRKRGRKPmNGREEPLNHVEAERQRREKLNQRFYALRAVVPNISKMDKASLLGDAITYITDLQMKIRVMETENQMGNNNQKQFPVPEIDFQERHEDAVVRMNCPLDSHPVSEVINTLREHKIVAQESNVSITDNDKVIHTFSIPTEGGDAEQLKEKLVASLSK
>PmbHLH48
MIIIMQNLTERLRPLVGLKGWDYCVIWKLSENQRFIELMDCCCSGADENTQTNGGQELLFPVYPVLPCRDTMQHSRTNSCDVLAQLPSSLSLDSGIYAHPLISNQPIWLNSSSNRDSSAMAERDGTRVLVPSAGGLIELFVSKDVSEDQQVIDYITAQCNISKEQDNLIGAGCNTSFPVNINDMSTEIQPHAFPGNENEGNDHLNSNHFQQPPVVSPSVDHDSNVPYDISVDRIRLCSASPMNFLQRVTYNSENCMKNGNSNLYHEQRSHESLGEMGLQADADAPNMHNSMHVMEAMENMEQQGVEDQDSVKHDAQGGRTADNSGSDCSDQIDDEDDTKYRRRTGKGPQSKNLFAERKRRKKLNERLYRLRSLVPNISKMDKAAILGDAIDYVKDLLRQVKELQDELEQHSNDEGPNKKTSANICGNHNNFQPEILNQNGTSITNKQENDDKPPDGFHVGRLGDIGNISKQQQDSEGTNDRGQQMEPQVGVTQLDGNEFFVTVFCEHKPGGFVRLMEALDTLGLEVTNANVTSFRSLVSNVFKVEKKDSEVVQADDVRDSLLEITRNPSSKVWPEMAKAKASANGSGLDHFHHDDQHHYQQHNLHNYHASSYLQHLYNY
>PmbHLH49
MNIMMIMPSLIQRLRSLVGLKGWDYCVIWKLSEDQRFIEWMDCCCSGTEITQYDAGQDLLFPPVLPCRDTMLQHPRTTACDLLAKMPSSLPLDSGYAPIYMETVGTKVLIPIPGGLIELLVTKQKVFEDQHVIDFITAQYSISMEQDTLDNITGTSIMSEIESKNLLDNGNDQMDINNVHFQPPLSSRICSKLDNLNLPYDVSMGTISNSPIKFLQQFTNYNLGNRTKSSIDVSYGDSSHEPFLSDKQMDPFICTAENGFQEMEAMQRSMMADETQQHMHMQYMEALAPDMDQQDGNDKQDSILHDEGPmADGLSDCSDQIDDDEDDAKYQRRRAGKVPQAKNLVAERKRRKKLNERLFALRALVPNISKLDRASILGDAIEYVQELQKQAKQLQDELDDHAEDEGPKNSGITGHHNNIQSEIQSGLDPGGPKTDHQHDSVSKQSQDSDVIHDHKTQQMEPQVEVAQLDGNQFFVKVFCEHKPGGFVRLMEALSSLSLEVINANVTSFRCLVSNVFVVERKDSEMVEADDVRDSLLELTRNPSRWRSEIAKAAENGVSFDNHDHDHHHHLHLHNRHINPFHLHHLPNET
>PmbHLH50
MAISSIGGMSELGMEDPYFINQWHLNSLDEVSMLPLAAAFGENFNQSHFHPNFNLKTSMDSSHSGIDRPMKQLKTDGWSSCKTDQQGSNPQVASSPNILSFVNSHSTNQMGVLKPKEEAAVCSKSNNGLPSDILLSQSSFGNQSYLFKASQGTKGVNTNTRLSTTQDHIIAERKRREKLSQRFIALSAMVPGLKKMDKASVLGDAIKYIKQLQDKVKTLEEQTRKKNMESVVFVKKTQLFANDDNSSSEENNSSGPFDETLPEIEARFCDNNVMIRIHCEKRKGVVEKTIAEVEKLQLKFINSSVLTFGGCALDVTIIAQMEVEFSLSVKELVKNLRSAFDMFM
>PmbHLH51
MGQQLKHEGFIQSAPPPFPSAIEFPQPPPDSRTPSGRSQPDSSQRPEGETKDCLTARKIQKADREKLRRDRLNEQFLELGNVLDPDRPKNDKATILADTIQVLKDLTSEVDKLKANCASLTEESRELTHEKNDLREEKASLKSDIENLNAQYQQRLRAMFPWGAMDHSVVMAPPSYPYPMPMPIPPGPIPMHPHMQPYHYFPNQNPGVIPNPCSTFVPYVTPNTLVEQQSTQYVSPVVHPGSRSRVSGKQDSRNKLSGESKIDRSEDSNDVTTELELKTPGSMTDQDLSSVRRKSQKSARKEIKVTEGSSSSRCSSSRSVQDSSSNSVVGGTKADD
>PmbHLH52
MEHIGVVAEGEWTSLSGMYTAEEVDFMAQLLGNFPSSNHPSGTSSMRVPDAFWPGDESLTRNMSGNHEGSHYSSETSLSDCSNRILFPTSSNESYYLSSDSHPMLVTSNSSMSIDFGSGDGIRNLNSYLIEVNDQCLNQEPSEGNAEEYGGNQPEAVALGKRKYDMTVQEPmMDDKSNPSKNSMKGTQISENMNKRNIKSKKSLQIITSNNEEDGNAGPNRQSSSSCCSGDDSNIALHSHENSQELSPGSTSTSSLSPKKASALNLSGKSRARRGSAIDPQSLYARKRREKINERLRVLQNLVPNGTKVDISTMLEEAVHYVKFLQLQIKLLSSDDMWMYAPICYNGMDLGLDVKLTSPKQS
>PmbHLH53
MEDAGWSSHGGMYTSDEEADFMSQLLANCSVTNEMNEASSSSIPFAICPSHGYSTTNREDIDQGSHYYSDFANLYFSNGIDTYGTANNGNYYTSDSHQIMPTNYHNYETSRGLWDANGANLFLSQGEQFGMDHHQELRNGNVEEHSNTNQTGAAFSENLLQLKRESQHEMRIREPEMEIEVMVPENSKKRPCSSVEVQKKKRNVKSKKGQKPVLTGGIEDNDASTKGQSPSSTSCSGDEDSNASHQDLSGGVSPSSLSPKRLEDLNLNCEKKASRGSATDSQSIYARKRREKINTRLRILQNLVPNGTKVDISTMLEEAVQYVKFLQLQIKLLSSDDMWMYAPIVYNGINIGIDFNS
>PmbHLH54
MSGGETGGFSEGFLWENQSWANLSNNSDNSVGAGDEDKNLGNKEETAVMGISTEGHNQVPPmPGKKRRGGGGVGKNGIIKGSTSPmDKGKGSTGAGDGGGGGESDDHEMHIWTERERRKKMRNMFANLHALLPQLPPKADKSTIVDEAVNYIKTLQQTLQKLQKQKLERLQGATTINFDPSILTPQNVAFGSREEFLANHGAAAINPSNSLLTSHCGPVNFQTWTTPNVVLNICGDEAQISVCCPKKAGLLSAICFVLEKYKLGVMSAHVSSDCNRSMYMIQAHARGAPDQFLETFPmDEIFKQAAAEIILMLS
>PmbHLH55
MNRALPEMLNCMNAPGTFLAGNSTDMTVLERQRARMKWHQHEHNDPIQLHQQQQGYNFSGNELSGVFSVPIPmGQAQGFMGLVCGDSAVKPDPCSENRWAELGYGSCELVVNNNGAAGFEEMINGHNNNSNISRTFSCPPTVAAEKKSNDAVLSQKISSPmGKESFKKRKADKVQSNKAVAAEDDSTEKRMKGCAEEGDSKITEQTSTKNTNNDRESSGDTSKDNSKASEVQKPDYIHVRARRGQATDSHSLAERVRREKISERMKYLQDLVPGCNKITGKAGMLDEIINYVQSLQRQVEFLSMKLAAVNPRLDFNIDDLFAKEMFPmCAANFQTIGMSSEMTNSAYVQFNPVQQMVSSCGLDMGINSSDLALRRTISAPVSIPETFLDTSCFTQAPPTAIWDADLQNLFNVEFQQGRTTPFQSQPFTGSIEASNLKMEM
>PmbHLH56
MTMALEALTSNEPFNFIIYDTISATPYSFQDSSGTTSNFIPPDKYFCTSTSSMKSDQDTQIKRALNLEAAAAGGGGKQKQSSLGVNNNNAQQQQQGRKKRRRKPRVCKNKEEAETQRMTHIAVERNRRKQMNEHLAILRSLMPDSYVQRGDQASIVGGAIELVKELEHLLHSVEAQKLQLLHNADVSTSTSKVVQTPFTQLLECPQYTWSHCPNKFTSKTKAAIADIEVTLIETHANLKIMSRRISPRQLSKLVGGIQSLQLTILHLTVTTMDPYVLYSISVKIEEGCLLSSVDDIATAIHHMLRVIEEAATLC
>PmbHLH57
MTDYRIPPTMNLWTDDNASLMEAFMSSSDLTSFWAAPSAQPTPQPmHPQAQPQSSASTSDYPKAAAVAPSQPSITPFNQETLMQRLQALIEGARESWTYAIFWQSSYDYSGGTVLGWGEGFYKDERDKGKAKAKTTTSAADQEYRKKVLRELNSLISGADTSADDAVVDQEVTDTEWFFLVSMTQSFVPGGGLPGQAFFHSTPVWVAGPDRLAASPCERARQGQAFGLQTLVCVPTANGVVELGSTELIYQSSDLTNKVRVLFNFNNLEVGSWPMSGGGADQGENDPSSLWINDPSSTTIEVKDPVNMTPVTSAPTSTSTQPVSKPIQFESHQPSSSSLSENPSAIQLQQSQQQVQQQTQSFFTRELNFSDYGYDGSSVKNSNSNSLKPESGEILSFGESKRSSYSANGKLFSGHSQIAAAEDNNSKKKRSPPSRGSNDEGILSFSSGVILPSSGVVKSGGGGAADSDHSDLEASVVRETDSSRVVDPEKRPRKRGRKPmNGREEPLNHVEAERQRREKLNQRFYALRAVVPNVSKMDKASLLGDAISYINELKAKLQTVESDKEDLQKQLESMNQDLGCKDSSSLSDQDLKMSKHQASS
KLIDLDIDVKIIGWDAMIRIQCCKKNHPmARLMASLKELDLDVHHASISVVNDLMIQQATVKMGSRIYTQDQLRLALSSKIGDSR
>PmbHLH58
MTPQNLLVLPLSTPKLSIGCPILDGCLGGGIPCNSITELVGESGSGKTQVCLQLTVRAQLPPSHGGLGGSSLYIHTEFSFPLRRLQQLANHYQASHANLIGLNPLEDIYVHAVHDAQQMVHVLRDIETFMGIGHTRLPVKLIVIDSIAALFGSQYNRTPmDLKCRSEMFFKISGKLKALANKFGVAVVLTNQVVDVIGPmDGIDGVRLGNLECLHTSARRVSPmLGLAWAHCVNSRVFLSRHEESVGVNSPYAHSTKHTTQENESLPPTPSKDGRDPTCRPKSGQKRKASISSSNITFGEFDDENPKGNKKIVHRDVERQRRQEMATLYASLRSQLPLEYLKVSDGRSIDTSELQQRLTKTYDQPmDFK
>PmbHLH59
MEAIISSCSSPNFCQENLGTFQQRLQFIFQNRPEWWVYSIFWQPSKDSNDQVSLSWAAGDFRVNSDLASKRNNKVTNNHQPKFGFNKKVTSIEAEEALLDEDMVDLEMRLVDHGDVTGSEWFYFYSVSLTQSFAAGHATNNILGRAFCSGGFVWLAGAHELQFYECERVKEARMHGIQTLVCIATPYGVLELASLDVIKEDWGFVHLSKSLFVSDNDNNNRVSQQNGSRKGNVLAPLLENRIFSGSQKKLTRQAAGTKEAAPFNIGGSSPESLSGSVGNFTCENTENTRSKKRSRSSNNGASRESSLLNHVEAERQRREKLNHRFYLLRSVVPNVSKMDRSSLLADAVAYINQLKAKVEELELKTQAQPQNPQRVSVNNLDNQCSQSTNSIVDHHSSYNNTKVVPVEVDVKIMGSEAIIRVQCPDQDYPYARLMNALKGLGLQVYHASISSVKELMIQDVVARMPYGFTSEEAMRIGIIKRWHN
>PmbHLH60
MEEIISSCSSPNFGPENPmIFQQRLQFLVQSRPECWVYSIFWRASKDSNGQVALSWGAGDFQIDRDLTSKTTNKVTNNYQPKIGLTKKVTSREAEEALFHEDMVDLEMRLVDHGDVTGSEWFYFYSVSLTQSFAAGHATNNILGRAFCSGGFVWLAGVHELQFYECERVKEARMHGIQTLVCIATSCGVLELASVDVIKEDWGLVHLSISLFGSDNNRISQQGSRDGDVLVPPLENGMFLGVQKELTRQECGRKEVAPTNIGGLSPESPSDSIGNFTSENTAKPRSKKRGRSSTNGASRESALSNHVEAERQRREKLNHRFYVLRSVVPNVSKMDKSSLLADAVSYINQLKAKVEELEAKIQEQPPTPKTGSVSHLDHQLSKSSSSIVDSHHHHHSSYNNRTVVPVEVDVKIMGSEAIIRVQCPDQDYPYARLMNALKGLGLQVYHASISSVKELMIQDVVARVPYGFNSDQEAMRTAIMKRWHS
>PmbHLH61
MATRLQNQDRVPENLRKQLALAVRSIEWSYAIFWSISARQPGVLEWGDGYYNGDIKTRKTVQAIELNADQMGLQRSEQLRELYESLSAGEASPQARRPSASLSPEDLADTEWYYLVCMSFVFNVGQGLPGRTLANGQPIWLCNAHYADSKVFTRSLLAKTVVCFPFLGGVIELGVTELVMEDPDLIQHVKTSFLEVPYHIASKKTNPSAGSTRNDNDVACTVLDHDVMDTKLIPVVGCEEMNVTSPNNSSNGLGLNKPmDDSFMVEGMNGGASQVQSWQFMDDEFSNFVHHSMDSSDCISQTLVYPEKVLLGPKAEKASDRCLHDLKERNSTKLTSLDPQSNDLQYQSVLSVLLKGSHQLILGPNFQNCHQESSFVSWKRGGFVKCRKQRGGSPQKLLKQILFEVPRMHVDCVLECPEDNSNRNGVWRPEADEIGMNHALSERRRREKLNERFCVLKSMVPSISKDDKVSILDDAIEYLKDLEKRVEELESCRETSDLEAKIKRKIQDTIERTSDNCCNTKISNGKKPLVYKRKASDIDETEPEISYVVSKHGSSDNITVNMNNKDVLIEMKFPWREGVLLEIMDATSRLQLDTHSVQSSTAEGILSVTIKSRFKGLTVASAGTIQQALQQIARSC
>PmbHLH62
MAAFSYHPmFLLDSIFLPYTPNNINIDDHFPPSYPSEPLIQEVHNTDSRAVESSCTVDHSSAKVSLSDNEPSVTKKQSTESSTVVDKLETGEQVTQKVTSMDKKRKNRNGSSLNSAQSKASREHKGKKQKKLDGAEKAEEKKAKSDKKDQVKVGDEPPTGYIHVRARRGQATDSHSLAERVRREKISERMKMLQRLVPGCDKVTGRAVMLDEIINYVQSLQNQVEFLSMKLASVNPLFYDLGMDLGALMVKPERLSSMASPYPSVPQCSPTQPTAFADTSTNITTFSTANNYPFLDGSASILLQQGQRLNDFSQDSESLMWDVEDQRQNFLNPSGFGNNFQLI
>PmbHLH63
MLPRLNGAVWMGDREDRDSASWNRTTAATTNNINCGVVESKDELGSLSTFKSMLDVDDDWYLPNNSIQSHSDVRDIAFSPSFADPESLLLNPVDSSSSCSPSSSVFNNLDPNQVHYYLPQNSTLSSLLNVVPNNPLEHGFDLGCDIGFLDTQASSGSSLMNRGGGVLTGFSGLSSNNQMNAQDLCSNLQYSTTRLPQLLENNSNFLGFRGFEDTSANALFPNRPKLLRPLDSVPDVGAPPTLFQKRVQKNLADNGGNLGVLGSEGGLVLNHMEGVERKREMGEENERKRKLSGGDDFEDVSIDGSGLNYDSDDFTENTKMDDGAKNGGNSSNANSTVTGGGDHKGKKKGLPmKNLMAERRRRKKLNDRLYMLRSVVPKISKMDRASILGDAIEYLKELLQKINNLHNELESIPPGSSLTPTGSTFHPLTPTPmTLPSRIKEELCPSSLPSPNGQPmRVEVRLREGRAVNIHMFCGRRPGLLLSTMRTLDSLGLDIQQAVISCFNGFAMDIFRAEQCKEGQDVHPDQIKAVLLESVGFHGLI
>PmbHLH64
MDPPLINESSFSAANPSAYSLAEIWPFSGEPGGSGSGLGLRMGSLGGLGDSSVNRDGSLEESTVTEQSGGGGGRKRRDVSSEDESSKLVSTSSASGLRDSSGKRMKLARSQNENGGSKVEVEESSAAGDNKPmEQSTKPSEPPKQDFIHVRARRGQATDSHSLAERARREKISERMKLLQDLVPGCNKVIGKALVLDEIINYIQSLQHQVEFLSMKLEAVNSRMNMNPTIEAFPSKDLGAQPFDGAGLLFGSHTPREYSQGSHPEWLHMQVGSSFERAT
>PmbHLH65
MKKSSGESSSKLDRKTVERNRRIHMKDLCFKLASLIPPQHSKPSNSKDTLSQQNQLDLASSYIKQLRERIENLKERKEKAMRSQLGIDANSTIDADNAMTVRSRLPVIELKDSGSVIEVMLISGLNKNFMLYEVIGVLEEEGAEVISASFSTVGDKVFHSLHAQVKISRVGVETSNVWQRLQDLIY
>PmbHLH66
MKKCSGESSSKLDRKTVERNRRIHMKGLCFKLASLVPPQHSKASNSKDTLSQQNQLDLASSYIKQLRERIENLKERKEKAMRSQLGMDANSTIDADNAMMVRSRLPVIELKDSGSVIEVMLISGLNKNFMLYEVIGVLEEEGAEVISASFSTVGDKVFHSLHAQVLKHSIKLINDVNLIVFLTINSS
>PmbHLH67
MSSRRSRSRQSGGARISDDQINDLVSKLQQLLPEIRNSRRSDKASAATVLQETCNYIRSLHREVDDLSERLSELLATTDSAQAAVIRSLLSQ
>PmbHLH68
MSHYSDAQDVEFSTAVAAAAFAIHSNEEARLQYQKGMRESLQISRTKTLQDAMAGRPSSGEVNRRLSNKEAKNAGEASMRRPVGQDQRTLESAFPSRYPNRASSTRPSTPmDGYQNRRGSSTGHNTLETEADAWEKAQIKKIQRRYEKVKSAILAWENEKKMQAKIKMEKRKSELEQRRASNMQHYQIKQTRIDQIAGGARAQMEEKRRNEESKENQDDGQETTKDGESGRSTRPKRAAAVHNQSERKRRDRINQKMKALQRLVPNASKTDKASMLDEVIKYLEQLQAQVQMMSSVRNMPHMNMNMNMMMPLGMQQQQQHLHQMSFLAHMGMGGNVGPLGLGMGMGIGIIDMSNNMARMAAHAHHQSIRLPIPHPTPVVAAAPTFIPPFMVPPLMPRHPPSQAKPDSACTNASDSLPDPYGALLAQQSMNMDLFNRMAALYHQQVNHTTAATSSPSQSNHVQGN
>PmbHLH69
MVFSSSEFEALSAVYMQDLGAQSSGELLAGRKPTHDFLSLYSHPTAQQDPRPPSQGGYLETHDFLQPLERMGKKCIAKEETSVEISTAEKPmSHAAASAAAQPTSSVEHVLPGGIGTYTISHISYFNQRVPKPEGSPVFTVTQAQASSTDRNVEEHSNCSSYTGSGFTLWEESALKNKGKTGKENLGERPVGIVRGQWTSSERPmQSSSNNHRNCFSAQSSGQKNISFMEMMKSAAKGSTQEDELDDEEEFVLKKETSTTTTTATTPYKGDLRVKVDVKSSDQKANTPRFQMLRELIPHSDQKRDKASFLLEVIEYIQFLQEKVDKYEGSYQGWNPDPmKLMPWRNNPKLRESYCDQSRGMNGGSGTALVFAAKFDEKTTSVSPSIPGSCAQNPVESDTSTETTFKAMDHHPGITSKPMPFPLSMQPNFFTPVGSGGAAVPQLPPRLPSDAENTSQHQSMLCHTVSRATDGAAARDKLKEQELTIEDGRINISSAYSQGLLNTLTQALQNSGVDLSQASISVQIELGKRGNSRSPIPKSVVKDNEILSSNQGKRHSRVASGEDSEHAPKKLKTGRN
>PmbHLH70
MAEFTSDMQSIAPSLPFLDIAPNTNMEPIHQYTDQFNPNVLDFYSSLNFQTCMPFSNDNYFSSQGPEFQGNLVQNFPNFFDHDNKSNQNDEAPmVQHLVGAGAGNGFQESKKRRAMDDVSESSSGISTPPVSETGVRRKNSSGRGKRHKKSNEKEDEKPKDVVHVRARRGQATDSHSLAERVRRGKINERLRCLQNIVPGCSKTMGMAVMLDEIINYVQSLQNQVEFLSMKLTAASSFYDFNSETDDMETMQSAKVYEAVELERMKREGYGGYGSFHSTWPL
>PmbHLH71
MQPmDHQNQELYRFLAQNGLINVNNNNGSYVGFPGGASCDQFSAMQSFCSSSSYNYYPLEVSGVSTEHETSPQDRALAALKNHKEAEKRRRERINSHLDKLRGLLPCNSKTDKASLLAKVVQRVKELKQQTSELTELESFPSETDEITVLSSDDYSSDGRIIFKASLCCEDRTDLLPDLIEILKSLHLKTLRAEMATLGGRIRNVLVVAADKDHTIESVHFLQNALKSLLERSNASERSKRRRVLDRTLVL
>PmbHLH72
MYNGPPmSNSGTSPLIQIPQWQTEQPQFMDSNSHQNLHSQEHQTHQPNSGLLRFRSAPSSLLANFNENSDLGLIGKNPIEGSESERLFSRFANYTHTNDSDSWPSSFQELDDKSTVTATESRMSSQRQGYSGLPPHYPRQSSFNGSYGLVGSAAMNHHTQPKAVHSNLVRQSSSPmGLFSNSSVQNGFQFGTWNDSSNFAEILGGMRRDQDNDGKLFSVPQNGELENRIHLLSHHLSLPKTSAEIAMEKFLQLQDSVPCKVRAKRGCATHPRSIAERVRRTRISERMRKLQELVPNMDKQTNTADMLDLAVEYIKDLQKQFKTLSDVRANCRCLNMQKKPVSNQIV
>PmbHLH73
MQMQKQQSPDHFCDSYHNSSNPTFPEIDFTWGSNSNITNNIETISSLPIFHNPNAVSSQHSQPTLINPmLPSSVSFMGNQIQEPLTPRLIKTSPPPTSYEKRNSMAAMREMIFRIAAMQPIQIDPESVKPPKRRNVKISKDPQSVAARHRRERISEKIRILQRLVPGGTKMDTASMLDEAIHYVKFLKKQVQTLERAGADRPIGIGFQGAGQLGNVNYSALLRPSHLVGSMQMLR
>PmbHLH74
MGDTHDHYYKNATYSSSPSASVSPmAAAAPmQPPSTSDEISLFLQQILLRSSSSLASVAAHTGKAPQFLFSSSPSVAALPDHLSRPCHSMFLGDGITAVDSSASLMPmGNPNVSSSSFGASENETDEYDCESEEGLEALVEEAAGKPGCGRSSSKRSRAAEVHNMSEKRRRSRINEKMKALQNLIPNSNKTDKASMLDEAIEYLKQLQLQVQMLSMRNGMSLHPMCLPGALQPVQLSQMRMDLGEENRPLHLDMTGTPLMNQESPTQNLFHFSNQCTNANQSYVPDMSNVVNSETSFGLESSMQAHLGPFQLPNSSEEICREDMLQHQQINVNHSETNPFEFELGATARVSLSFNTQVSDLKGSSSLGACITGRNRQEGLLLKAMKQNFHIDR
>PmbHLH75
MDQWNGDDFSAASAPSSAQPLLLPSSNRSHNSNSESRQRPDVETKDPIAARKVQKADREKLRRDRLNEHFHELGNTLDPDRPKNDKATILTDTIQMLKDLTADVGKLKAECAALTDESRELTQEKNELREEKASLKSDIENLNVQYQQRLRVMFPWAAMDPSVVMAPQYSYPMPVAVPPCSIPMHPSLQPFPYFQTQTPmAIPNPCSTFAPYQAPmNPHVEQPmPQYASVSHLSSKQDSRSKSSDMQRGSNAERCDDSNDVATDLELKMPGSSTQQDSSSGGRKAKQSQRKDRVVTDGSSSSRYSSSQGLQDNSSNSVGDVPKSNK
>PmbHLH76
MDNYLNQFFSSSSWSDVDVKKISSWGCCECGQPNEMLLNSAGVDEDDNNSSPTYLTNSNHSMESLAAQDASSIVHDLESDAQDDGKHFKPNLSNGKVDRSFKVENPGLQYDVDIVTPCSLASLEQLPLNGNMVRTSLSGIEPENVVCNNREPSMFERFNGDFETLSSISQLWPLQSYEGVPSSLSPGMGQHRMCSFGLKGEYGDNGTYAMANDPNNLAALVSTEGKQDLQNYPLPSFASGPQITMTMSGLQSLQQATSTTPSAECTGTGKPRMRARRGQATDPHSIAERLRREKIAERMKNLQELVPNSNRTDKASMLDEIIEYVKFLQLQIKVLSMSRVGAAGAVVPLITDTQQANGANGSSLLPSVGQVTDISFNEIALEQVARLMESDVTKAMQHLQSKGLCLMPIALADAISTEKKSSSSPmPmSDDWKKTGFNDSGLVQNNSSSSSNSSLPEVKQEAKNHSFAAR
>PmbHLH77
MDTAFQLDEGSRASFLRLIMQSFGCFYICLWSYMPPPSNCLFFLDGVYDEENQPSSSSGNQARRLFDEYRQSIFNVVENECVPGFAFRNSLPNLELQEIDLQRLASSSVQRQFYQEARIKTAVFMGCKSGEIELGLSNVPQINIKRELMRNWLPEAFTRQLSPHTAVANRPNNPDQQNPLSSSSSSFRSLSTMDSPEYSSILFNIPTTTTTSHINIPEVFTQPmPNPLQPINIVTSLEPMPPLNIISSSITSPHQQALQAFSRIRNTQFPNPEIEDAAMTRAILAVLSASPSSSSSHQPPPQTNVPPSSSTAHFLTPKTSAFKTYNSSPLAPRTPKSANVRKQIMLKRSISFLRSLNLMRLREGIQATRPTSSQLHHMISERKRREKLNESFHTLKSLLPPGTKKDKASVLTTAREYLISLRAQVAELSKRNQQLEARLPPmAKEAYNEEAAAAAGSSNERVSVTLTRVASESTPDQDQQIFDLQVVLRSVECCTEDMVIRILEFLKRVNNVSLMSMEANTWMSGSDSNVNRVILRLRVDQGTEWDEAAFQEAVRRVVADLALNNCSNP
>PmbHLH78
MQPCSKEMQDMNSLLNSSPSSQLSLQDHHLQLQPQQQSHSHSHSHSRPHLHNSHSQMHPQITSPSPmHFDSASHDDFLEQMLSTLGPSSCSWADDTPPSNSDNVVFTYDDSANLATKFRSQQISAGAGASKSASASAAAAAAMMLQHQLMMSRSTSADSGFVPMALSLGNGDFDRSNNDVVEGSSSFKSPNPVGGEGASSVQALFNGFSGSLHGGATTQSPNQHFHQPQGGSLQAQNYGGPGAAMNQGPmSGSGGGGGAPmQPRPRVRARRGQATDPHSIAERLRRERIAERMKALQELVPNANKTDKASMLDEIIDYVKFLQLQVKVLSMSRLGGAAAVAPLVADVSSEGGGDCIQASANGGTRGRSSNGNQTASSSNDNSMTVTEHQVAKLMEEDMGSAMQYLQGKGLCLMPISLATAISTATCHTRNPLIHNNHNNSNAVMASNGGEGPSSPSMSVLTVQSATMGNGGVDGSVKDATSVSKP
>PmbHLH79
MEEIIPSSSPPQLCQENSVSFQQRLQFIVQNRPEWWVYSIFWQASKDSNDQVALSWAGGHFESPRDLASKRSNKMVNNKHFVERKKVINNREAESLFHEEMDLDMRLVDHGVGDVTDCDHELQFYECERVKKARMHGIKSLVCIATPCGVLELASLDVIKEDLGLVLLSKSLFLSDNNRVSKQDSRDGNALVPPLESGMFSGGQKDLTKQEGDTKEAAPINIGGSSSDSADNFTSDNTESTRLKKRGRSSSNHAPQLLKHVEAERQRREKLNHRFYVLRSVVPNVSKMDRSSLLADAVAYINQLKAKIEELEDKIQSQPQNPKRGNVSNADHHHYSQSTSPIVDFHHSNNNNTNRAADALEVDVKILGSEAVIRVQCPDQEYPYAKLMNALKSLRLQVYHASISNVKELMIQNVVVRVPYGFTSDEAMRVGIIKKWYN
>PmbHLH80
MEEIISSSSSPQFCQETAATCQQRLQFIVQNRPEWWVYAIFWQASKDSNDQISLSWAGGHFKSSKDLASKRSNKVMNNYQPKFGFNNVQRKKVINRGCAESLFHEDLEDLDMRLVDHGVGDVTDSEWFYFYSVSLTQSFAAGHATNNILGRAFCSGGFVWLAGAHELQFYECERVKEARMHGIQTLVCIATPCGVLELASLDVIKEDWGLVHLSKSLFGSDNNRISKQGSRDGNAPVPFPESGMFSGPQKDFPRQEGDTKEAAPINIGGSSSDSPSDSVGNFTSENTERTRLKKRGRSTNHGPGRESQLLNHVEAERQRREKLNHRFYVLRSVVPNVSKMDRSSLLADAVAYINQLKSKVEELEAKIQSQTQNPKMGNVSNLDHHSSQSTSSIVDFHHSSNNNNNNNNNNNNRAGVVEVDVKILGSEAMIRVQCPDQDYPYAKLMNALKSLGLQIYHASISSVKEMMIQDIVARVPYGFSSEEAMRMGIIKRWYN
>PmbHLH81
MEDIISPCSSPNFCHENSATFQQRLQFIVQNRPEWWAYSIFWQASKDSNDQVVLSWAGGHFKSSRDFAFKRSNKMTNNYQPKFGFSNVERKKVNNREVEVLFDEEDMVDLDMSLVDHGVGDVTDSEWFYFYTVSLTQSFAAGHGNNSILGRAFCSGGFVWLAGDHELQFYECERVKEARMHGIQTLVCVATPCGVLELASLYVIKEDWGLVQLSKSLFESDNNRVSKQGSHDGNVLVSLLENEMFSGGQKDLTRQECGVKEATPVNIGGSSSDSPSDSVGNFTSANAKNIRLKKRGRSSNHGTGKESSTHVKAERQRREKLNHRFYVLRSVVPNVSKMDRSSLLADAVAYINQLKEKVEELEAKIQAQTQNPKVGHVSNLDHYHHHSSQSTGSIVDHRSSSYNINKAGAALEVDVKILGSEAMIRVQCPDQDYPYAKLMNALKALGFQVYHASISSVKELMIQDVVARVPYGFNSEKAVKMGIIKIWYIQ
>PmbHLH82
MEEIISSSSPTNFCQENSSIFQKRLQFIFQNRPEWWLYSIFWQASNDSNDQVSLSWAGGDFRINRDLATKKSNKVVNNYNPKFGFNSVERRKVVNKDVEDLFHEDMVDLAMVDHGDVTDSEWFYFYSVSLTQTFAAGHATNNVLGRAFCSGGFVWLAGAHELQFYECERVKEARMHGIQTLVCIATPCGVLELASLDVIKEDWGLVHLSKSLFGSDNNNKVSQEGSCEGNALVHLLENGVFSGAQREMTRQGGTKEAAHINICDSSPDSPSDSVGNFTSENTANTRSKKKRRSSSTNGASRASQLLNHVEAERQRREKLNHRFYVLRSVVPNVSKMDRSSLLADAVSYINQLKAKVEELEAKVQEQPKNPKVSNASSLDHQSSQSTSSIANHPHSSYSNRSVAPLEVDVKILGSDAMIRVQCPDQDYPYARLMNALKGLGLQVYHASISSVKELMIQDVVARVPYGFTSEEAMRVSIIKSWCN
>PmbHLH83
MERLQGPIDPCFFGEHLDFQCLEQGLSTTESLRFEEEEEAAHLSIPSLEDKMPFLQMLQTVNSPPPYFPLKEPSFQALLRLQHLKNPWELGKAYMPEMETQLQTALEIESCVTHDMVELHSPVKSEAKDLHNHPHSVSAGNLEAVSSDCIQDQEQPNSAEINCRRKGNNSSGSPPPTWAQAQNEPEQTQYPKSPPVTRERRKRKRTRPTKNKEEVESQRMTHIAVERNRRRQMNDHLNVLRSLMPTSYIQRGDQASIVGGAIDFVKELEQLLQSLEAQKRMRRADQGSNGDNSFSSSSSSSSASMAMPSNGMFMSLSQCRIGSHEEGTTTTPLEDEVTAQNKSEAADIDVTVIQTHVNLKIQCQRRAGQLMKAILALEDLRLAVLHLNITSSQDTVLYSFNLKIEEGCKLGSADEIARAVHQIFSFINGCS
>PmbHLH84
MLALSPPLFSTIAWPSEDLLSHDQNYFNRDSSIDQSAESFLHILPSHQPQVDLDRSTTISRDYSGVSTMAKKLNHNASERDRRKKMNSLYSSLRSLLPmDQGKKLSIPNTISHVLKYIPELQKQVEGLIQNREELLSRACKQEAAMHEEKQIKSTARSSLSAVSTYRLSDRAVAIQISTLKTHNNLLSEILLILEEEGLQVLNASSFQSSGGRVFYNIHLQVERADRLECENLSEKLMSFYA
>PmbHLH85
MLALSPPLFSTVGWPSEDPIGYDQKYFYRDSSNDQTAESFLHILPSQLPQFELDLSTTISGDNSSGFAVAKKLNHNASERDRRKKINSLYSSMRSLLPmDQAKKLSIPNTISRVLKYIPELQKQVEGLIRKREELLSRASKQEDVMQEEKDMKSTARSSSLSAVSTYRLSDREVAIQISTLKTHNNLLSEILLNLEEEGLQVLNASFLESSGERVFYNLHLQVERSYRLECENLSEKLMSFYA
>PmbHLH86
MVQPGSAPFGLQAELGKLTAQEIMDAKALAASKSHSEAERRRRERINNHLAKLRSLLPSTTKTDKASLLAEVIQHVKELKRQTSLIAETSPVPTEMDELIVDDASDEDGKFVIKASLCCEDRSDLLPDLIKTLKALRLRTLKAEITTLGGRVKNVLFITGEEDSSSSGGEQEQQHQMPHQHQQQQYCISSIEEALKAVMEKTGGEHEQSSSGSVKRQRTNNINILN
>PmbHLH87
MELIDNLCELENLSANHHEIMALSNGMSFSDHQRQTNQLPLNFIQDNIQSFSHSDDPNHDVLVAHSTSLTGDFAQESEKGKPLGGRKRKRNNIDKDGEKLKEVIHVRAKRGQATDSHSLAERVRREKINERLRCLQNLVPGCYKTMGMAVMLDVVISYVQSLQNQIEFLSMKLSAASVYYDFNSPGVDALDTMQQQGTNNAYGEVQEEMVRSEGYGGGLSNYNNNSTWPI
>PmbHLH88
MHCPSKNIKRHPRKLTTHIHLGIVTLFIPYQSSWPLALISLPLNQVLLTVHPNNISECVAFVPCALATWRLPITLHYMTHQVPDWATTTTTEEGDSSKSFQYEDFGPLPDSVVPHHHPHPQTETDHDYSVWNINTSGASGATGAAEDHNPKCFQEIFEDLSNIQLEPTITPNAIFSSDKHLVCDFDKGESSSGLKTTSRFMETKTVSGEIRQKQDDRPKRTRAAELHNMSERKRRKKIRGKLGALQQLIPNCNTSDRASMLDDAIKHIKALKLQIQMMSMGGGALYQASNLSMAGMQSTQTPQFMSYVPMGTSNAYGMGMGMVNMCYSTTGLPIMCVPSARFNPLQPmTAGFPLMSAPGVLPVNPQLQMPMPFVASQVMPTATTTSRSRNMGQPQFATDFSHTFNYANQGESSFQNNTNNAASADNQRVPIISKKSKVLASHVVTPPSSVSDK
>PmbHLH89
MEEIMSSCSPNFGQENSATLQQRLQFIVQNRPEWWVYSIFWQASKDSNGQVALSWAGGHFRSSRDLASKRSNKLVHNYQPKSGFISTERKKVVNREVEALFHEDMDLDGGDVTDSEWFYFYTVSLTQSFAACHGTGNILGRAFCSGGFVWLAGDHELQFYECERVKEARMHGIQTLVCIQTSCGVLELASLDVIKEDWGLVEVSKSLFGSENSRVSKPQSSREGHVLVPLLESGMFSAGPQKEWTAQGGTKERFALNIGGSSSDSGPSDSVGNFTTENAENNGRLKKRGRSSNHGTDRESPINHVEAERQRREKLNHRFYALRSVVPNVSKMDKASLLSDAVVYINKLKARVEELEAKIQQQPQKPKLGILSNLEHHQSNQSASSIVDHHRHHHHHQARPRPmSSYTNCEVAGAIEVDVKIVGSEAMIRVQSPDQNYPYARLMNALKDLELQVYHASISSVKEMMLQDVVARVPHGFTSEEAMRTAIIKRWYN
>PmbHLH90
MVSPENTNWLFDYGLIDDTPVLDGNFPVSSSGFTWPVQPLAGSSSVSVEIDGSLGDAEGVKESGSKKRVRTESCSGSSSKACREKLRRDRLNDKFLELGSILEPGRPPKTDKAAILVDAVRMVNQLRGEAQKLKDSNSSLQEKIKELKFMPPmSVDTSQDHVLRPPVA
>PmbHLH91
MENEFFLNAGIPPLHFGQTSSMPmWRSSFSTAMDVQATATADRNCSSEQSPDCFYNPNWDKSADQNIHFESALSSMVSSPmASNSNISNESFVIRELIGKLGNIGSSGEISPHSQSLLGIQANTYMGRNGNGNASTNTSCYSTPLNSPPKLSLPIMDHHLKKEKLPNMGKPMPLNSSVAEFSADPGFAERAAKFSCFGSRSFNGRTTQLGMNNNNSSNNNTELPYRSNAIMGNGKLPRVSSSPmLKALGSQTGLQEKMNSLLQDRHELPISREESTLSEQNPNGETGLVASNSMDLNSRKRKSVSKGKAKEPPPISSPSPIATKGAELNDNSNAKRSKPNENNGNDQNGSVKAEEDTKGSISSDEKQTKTGPKPPEPPKDYIHVRARRGQATDSHSLAERVRREKISERMKLLQDLVPGCNKVTGKALMLDEIINYVQSLQRQVEFLSMKLASVNTRLDFNMDALMSKEIFQQNNSLPQHPIFPLDSSAQAVYGHQRQQNPmLQNNISNGAVDPLDTSLCQSLGMQLPPLSGFNSEGIPQFPmFGEDDLQTIVQMGYGQNPNRETELDGSNQVSHMKIEL
>PmbHLH92
MDMGDQDKFELENRNEDPMNYSPGLAPDWRFGGSNLTNTSVGLVSTGNSMAVSKGDLVGSSRPSASMVDSFNPTLWDHPTNSQDLGGFCDINGGIFLPNGPGMLPQSLSQFPmDSAFIERAARFSCFNGGSYSDMLNPFGVPESMSLYSRGGGMMHWTQEVVAGNGSKAVSCAQSQRNELNGGDASRDVSLPIEHGTTEGSPLKNEKKSESLVKSHDEAKHTVGGSGNESDEADFSGGAGQEEPSMLEGTGAEPSSKGSKKRKRSGQANELDHAHAQQPGESAQDASEIQPKGEQHPmSTTNKTTGKQSKQGSQASDPPKEEYIHVRARRGQATNSHSLAERVRREKISERMKFLQDLVPGCSKVTGKAVMLDEIINYVQSLQRQVEFLSMKLATVNPRLDFNIEGLLAKDILQSRVGPSSTLGFSPDVPVAYPQLHQSQSGLIQAGLPGMGSPSDILRRAMSSQMTPMTGGFKEPSQLPNVWEDELHNVVQMSYGASTPTGSQDVDGSGTPGQMKVEL
>PmbHLH93
MDGSDWDGSYITNTSTLLWNNHQVHDLEERLLVSRSGPSAFIPIREFQKVQTSHAIMNSTTERASNSAQIVHQQNPYLLDSVHAMPTLRADQFCQAPLMINKPNYNLMGSPSTTGIFMAADHYGDTGKHVQTQVIHGLQDHGRAKPmTTRSVESLDCLLSGTNSNTDTSVEDDDGISMLFSDCRRNLWNFGAGNNSAISSGESENNETVVSQSSSDLYVQSQGKKHSTKRSHDQSELHGANHSHFGLLQTDSSTTEGGFRLISENPPNPKKPRSDKRPSSSNINFQQPSSSVSASSIEEPDPEVIAQMKEMIYRAAAFRPVNLGMDMVERPKRKNVKISSDPQTVAARQRRERISERIRVLQRLVPGGSKMDTASMLDEAANYLKFLRSQVKALENLGQKIESMSNSNIPPTSFAFSFNPSFPMQTHHHVPLHNSNHIHQPHS
>PmbHLH94
MALSPFTIGLALEENSINHNHTMMINEGNESAESFLHCLSPHQQVDQFELTPSSPMSGGGDLTVVKKLNHNVSERDRRKKINTLYSTLRSLLPmSDQMKKLSNPmAISRAVKYIPELQQQVKGLIQRKEELLSRLRRLQQQGDPIYNELAQ
>PmbHLH95
MLALSPPSFSTIGWPLEDPKSHDQNYFYRDSFTDQIAESFLHILPSQLPQVEPmRSTPSTTLSGEYAGDSTMVKKLNHNASERDRRQKINSLYSSLRSLLPmDQMKKLSIPNTISRVVKYIPELQKQVEGLIRKREELLVRISKQEDQELHEEKKMKSTAGSSLSAVSTYRLNDREVAIQISTFKTHNNLLSEILLNLEEEGLQILNASSFESSGERVFYNLHLQVERSYRLESENLSEKLMSFYA
>AtbHLH001
MATGQNRTTVPENLKKHLAVSVRNIQWSYGIFWSVSASQSGVLEWGDGYYNGDIKTRKTIQASEIKADQLGLRRSEQLSELYESLSVAESSSSGVAAGSQVTRRASAAALSPEDLADTEWYYLVCMSFVFNIGEGMPGRTFANGEPIWLCNAHTADSKVFSRSLLAKSAAVKTVVCFPFLGGVVEIGTTEHITEDMNVIQCVKTSFLEAPDPYATILPARSDYHIDNVLDPQQILGDEIYAPMFSTEPFPTASPSRTTNGFDQEHEQVADDHDSFMTERITGGASQVQSWQLMDDELSNCVHQSLNSSDCVSQTFVEGAAGRVAYGARKSRVQRLGQIQEQQRNVKTLSFDPRNDDVHYQSVISTIFKTNHQLILGPQFRNCDKQSSFTRWKKSSSSSSGTATVTAPSQGMLKKIIFDVPRVHQKEKLMLDSPEARDETGNHAVLEKKRREKLNERFMTLRKIIPSINKIDKVSILDDTIEYLQELERRVQELESCRESTDTETRGTMTMKRKKPCDAGERTSANCANNETGNGKKVSVNNVGEAEPADTGFTGLTDNLRIGSFGNEVVIELRCAWREGVLLEIMDVISDLHLDSHSVQSSTGDGLLCLTVNCKHKGSKIATPGMIKEALQRVAWIC
>AtbHLH002
MATGENRTVPDNLKKQLAVSVRNIQWSYGIFWSVSASQPGVLEWGDGYYNGDIKTRKTIQAAEVKIDQLGLERSEQLRELYESLSLAESSASGSSQVTRRASAAALSPEDLTDTEWYYLVCMSFVFNIGEGIPGGALSNGEPIWLCNAETADSKVFTRSLLAKSASLQTVVCFPFLGGVLEIGTTEHIKEDMNVIQSVKTLFLEAPPYTTISTRSDYQEIFDPLSDDKYTPVFITEAFPTTSTSGFEQEPEDHDSFINDGGASQVQSWQFVGEEISNCIHQSLNSSDCVSQTFVGTTGRLACDPRKSRIQRLGQIQEQSNHVNMDDDVHYQGVISTIFKTTHQLILGPQFQNFDKRSSFTRWKRSSSVKTLGEKSQKMIKKILFEVPLMNKKEELLPDTPEETGNHALSEKKRREKLNERFMTLRSIIPSISKIDKVSILDDTIEYLQDLQKRVQELESCRESADTETRITMMKRKKPDDEEERASANCMNSKRKGSDVNVGEDEPADIGYAGLTDNLRISSLGNEVVIELRCAWREGILLEIMDVISDLNLDSHSVQSSTGDGLLCLTVNCKHKGTKIATTGMIQEALQRVAWIC
>AtbHLH003
MGQKFWENQEDRAMVESTIGSEACDFFISTASASNTALSKLVSPPSDSNLQQGLRHVVEGSDWDYALFWLASNVNSSDGCVLIWGDGHCRVKKGASGEDYSQQDEIKRRVLRKLHLSFVGSDEDHRLVKSGALTDLDMFYLASLYFSFRCDTNKYGPAGTYVSGKPLWAADLPSCLSYYRVRSFLARSAGFQTVLSVPVNSGVVELGSLRHIPEDKSVIEMVKSVFGGSDFVQAKEAPKIFGRQLSLGGAKPRSMSINFSPKTEDDTGFSLESYEVQAIGGSNQVYGYEQGKDETLYLTDEQKPRKRGRKPANGREEALNHVEAERQRREKLNQRFYALRAVVPNISKMDKASLLADAITYITDMQKKIRVYETEKQIMKRRESNQITPAEVDYQQRHDDAVVRLSCPLETHPVSKVIQTLRENEVMPHDSNVAITEEGVVHTFTLRPQGGCTAEQLKDKLLASLSQ
>AtbHLH004
MSPTNVQVTDYHLNQSKTDTTNLWSTDDDASVMEAFIGGGSDHSSLFPPLPPPPLPQVNEDNLQQRLQALIEGANENWTYAVFWQSSHGFAGEDNNNNNTVLLGWGDGYYKGEEEKSRKKKSNPASAAEQEHRKRVIRELNSLISGGVGGGDEAGDEEVTDTEWFFLVSMTQSFVKGTGLPGQAFSNSDTIWLSGSNALAGSSCERARQGQIYGLQTMVCVATENGVVELGSSEIIHQSSDLVDKVDTFFNFNNGGGEFGSWAFNLNPDQGENDPGLWISEPNGVDSGLVAAPVMNNGGNDSTSNSDSQPISKLCNGSSVENPNPKVLKSCEMVNFKNGIENGQEEDSSNKKRSPVSNNEEGMLSFTSVLPCDSNHSDLEASVAKEAESNRVVVEPEKKPRKRGRKPANGREEPLNHVEAERQRREKLNQRFYSLRAVVPNVSKMDKASLLGDAISYISELKSKLQKAESDKEELQKQIDVMNKEAGNAKSSVKDRKCLNQESSVLIEMEVDVKIIGWDAMIRIQCSKRNHPGAKFMEALKELDLEVNHASLSVVNDLMIQQATVKMGNQFFTQDQLKVALTEKVGECP
>AtbHLH005
MNGTTSSINFLTSDDDASAAAMEAFIGTNHHSSLFPPPPQQPPQPQFNEDTLQQRLQALIESAGENWTYAIFWQISHDFDSSTGDNTVILGWGDGYYKGEEDKEKKKNNTNTAEQEHRKRVIRELNSLISGGIGVSDESNDEEVTDTEWFFLVSMTQSFVNGVGLPGESFLNSRVIWLSGSGALTGSGCERAGQGQIYGLKTMVCIATQNGVVELGSSEVISQSSDLMHKVNNLFNFNNGGGNNGVEASSWGFNLNPDQGENDPALWISEPTNTGIESPARVNNGNNSNSNSKSDSHQISKLEKNDISSVENQNRQSSCLVEKDLTFQGGLLKSNETLSFCGNESSKKRTSVSKGSNNDEGMLSFSTVVRSAANDSDHSDLEASVVKEAIVVEPPEKKPRKRGRKPANGREEPLNHVEAERQRREKLNQRFYSLRAVVPNVSKMDKASLLGDAISYINELKSKLQQAESDKEEIQKKLDGMSKEGNNGKGCGSRAKERKSSNQDSTASSIEMEIDVKIIGWDVMIRVQCGKKDHPGARFMEALKELDLEVNHASLSVVNDLMIQQATVKMGSQFFNHDQLKVALMTKVGENY
>AtbHLH006
MTDYRLQPTMNLWTTDDNASMMEAFMSSSDISTLWPPASTTTTTATTETTPTPAMEIPAQAGFNQETLQQRLQALIEGTHEGWTYAIFWQPSYDFSGASVLGWGDGYYKGEEDKANPRRRSSSPPFSTPADQEYRKKVLRELNSLISGGVAPSDDAVDEEVTDTEWFFLVSMTQSFACGAGLAGKAFATGNAVWVSGSDQLSGSGCERAKQGGVFGMHTIACIPSANGVVEVGSTEPIRQSSDLINKVRILFNFDGGAGDLSGLNWNLDPDQGENDPSMWINDPIGTPGSNEPGNGAPSSSSQLFSKSIQFENGSSSTITENPNLDPTPSPVHSQTQNPKFNNTFSRELNFSTSSSTLVKPRSGEILNFGDEGKRSSGNPDPSSYSGQTQFENKRKRSMVLNEDKVLSFGDKTAGESDHSDLEASVVKEVAVEKRPKKRGRKPANGREEPLNHVEAERQRREKLNQRFYALRAVVPNVSKMDKASLLGDAIAYINELKSKVVKTESEKLQIKNQLEEVKLELAGRKASASGGDMSSSCSSIKPVGMEIEVKIIGWDAMIRVESSKRNHPAARLMSALMDLELEVNHASMSVVNDLMIQQATVKMGFRIYTQEQLRASLISKIG
>AtbHLH007
MANNNNIPHDSISDPSPTDDFFEQILGLSNFSGSSGSGLSGIGGVGPPPMMLQLGSGNEGNHNHMGAIGGGGPVGFHNQMFPLGLSLDQGKGHGFLKPDETGKRFQDDVLDNRCSSMKPIFHGQPMSQPAPPMPHQQSTIRPRVRARRGQATDPHSIAERLRRERIAERIRSLQELVPTVNKTDRAAMIDEIVDYVKFLRLQVKVLSMSRLGGAGAVAPLVTEMPLSSSVEDETQAVWEKWSNDGTERQVAKLMEENVGAAMQLLQSKALCIMPISLAMAIYHSQPPDTSSSIVKPEMNPPP
>AtbHLH008
MPLFELFRLTKAKLESAQDRNPSPPVDEVVELVWENGQISTQSQSSRSRNIPPPQANSSRAREIGNGSKTTMVDEIPMSVPSLMTGLSQDDDFVPWLNHHPSLDGYCSDFLRDVSSPVTVNEQESDMAVNQTAFPLFQRRKDGNESAPAASSSQYNGFQSHSLYGSDRARDLPSQQTNPDRFTQTQEPLITSNKPSLVNFSHFLRPATFAKTTNNNLHDTKEKSPQSPPNVFQTRVLGAKDSEDKVLNESVASATPKDNQKACLISEDSCRKDQESEKAVVCSSVGSGNSLDGPSESPSLSLKRKHSNIQDIDCHSEDVEEESGDGRKEAGPSRTGLGSKRSRSAEVHNLSERRRRDRINEKMRALQELIPNCNKVDKASMLDEAIEYLKSLQLQVQIMSMASGYYLPPAVMFPPGMGHYPAAAAAMAMGMGMPYAMGLPDLSRGGSSVNHGPQFQVSGMQQQPVAMGIPRVSGGGIFAGSSTIGNGSTRDLSGSKDQTTTNNNSNLKPIKRKQGSSDQFCGSS
>AtbHLH009
MEHQGWSFEENYSLSTNRRSIRPQDELVELLWRDGQVVLQSQTHREQTQTQKQDHHEEALRSSTFLEDQETVSWIQYPPDEDPFEPDDFSSHFFSTMDPLQRPTSETVKPKSSPEPPQVMVKPKACPDPPPQVMPPPKFRLTNSSSGIRETEMEQYSVTTVGPSHCGSNPSQNDLDVSMSHDRSKNIEEKLNPNASSSSGGSSGCSFGKDIKEMASGRCITTDRKRKRINHTDESVSLSDAIGNKSNQRSGSNRRSRAAEVHNLSERRRRDRINERMKALQELIPHCSKTDKASILDEAIDYLKSLQLQLQVMWMGSGMAAAAASAPMMFPGVQPQQFIRQIQSPVQLPRFPVMDQSAIQNNPGLVCQNPVQNQIISDRFARYIGGFPHMQAATQMQPMEMLRFSSPAGQQSQQPSSVPTKTTDGSRLDH
>AtbHLH010
MEEERESLYEEMGCFDPNTPAEVTVESSFSQAEPPPPPPQVLVAGSTSNSNCSVEVEELSEFHLSPQDCPQASSTPLQFHINPPPPPPPPCDQLHNNLIHQMASHQQQHSNWDNGYQDFVNLGPNSATTPDLLSLLHLPRCSLPPNHHPSSMLPTSFSDIMSSSSAAAVMYDPLFHLNFPMQPRDQNQLRNGSCLLGVEDQIQMDANGGMNVLYFEGANNNNGGFENEILEFNNGVTRKGRGSRKSRTSPTERERRVHFNDRFFDLKNLIPNPTKIDRASIVGEAIDYIKELLRTIEEFKMLVEKKRCGRFRSKKRARVGEGGGGEDQEEEEDTVNYKPQSEVDQSCFNKNNNNSLRCSWLKRKSKVTEVDVRIIDDEVTIKLVQKKKINCLLFTTKVLDQLQLDLHHVAGGQIGEHYSFLFNTKICEGSCVYASGIADTLMEVVEKQYMEAVPSNGY
>AtbHLH011
MDQPMKPKTCSESDFADDSSASSSSSSGQNLRGAEMVVEVKKEAVCSQKAEREKLRRDKLKEQFLELGNALDPNRPKSDKASVLTDTIQMLKDVMNQVDRLKAEYETLSQESRELIQEKSELREEKATLKSDIEILNAQYQHRIKTMVPWVPHYSYHIPFVAITQGQSSFIPYSASVNPLTEQQASVQQHSSSSADASMKQDSKIKPLDLDLMMNSNHSGQGNDQKDDVRLKLELKIHASSLAQQDVSGKEKKVSLTTTASSSNSYSLSQAVQDSSPGTVNDMLKP
>AtbHLH012
MSLTMADGVEAAAGRSKRQNSLLRKQLALAVRSVQWSYAIFWSSSLTQPGVLEWGEGCYNGDMKKRKKSYESHYKYGLQKSKELRKLYLSMLEGDSGTTVSTTHDNLNDDDDNCHSTSMMLSPDDLSDEEWYYLVSMSYVFSPSQCLPGRASATGETIWLCNAQYAENKLFSRSLLARSASIQTVVCFPYLGGVIELGVTELISEDHNLLRNIKSCLMEISAHQDNDDEKKMEIKISEEKHQLPLGISDEDLHYKRTISTVLNYSADRSGKNDKNIRHRQPNIVTSEPGSSFLRWKQCEQQVSGFVQKKKSQNVLRKILHDVPLMHTKRMFPSQNSGLNQDDPSDRRKENEKFSVLRTMVPTVNEVDKESILNNTIKYLQELEARVEELESCMGSVNFVERQRKTTENLNDSVLIEETSGNYDDSTKIDDNSGETEQVTVFRDKTHLRVKLKETEVVIEVRCSYRDYIVADIMETLSNLHMDAFSVRSHTLNKFLTLNLKAKFRGAAVASVGMIKRELRRVIGDLF
>AtbHLH013
MNIGRLVWNEDDKAIVASLLGKRALDYLLSNSVSNANLLMTLGSDENLQNKLSDLVERPNASNFSWNYAIFWQISRSKAGDLVLCWGDGYCREPKEGEKSEIVRILSMGREEETHQTMRKRVLQKLHDLFGGSEEENCALGLDRVTDTEMFLLSSMYFSFPRGEGGPGKCFASAKPVWLSDVVNSGSDYCVRSFLAKSAGIQTVVLVPTDLGVVELGSTSCLPESEDSILSIRSLFTSSLPPVRAVALPVTVAEKIDDNRTKIFGKDLHNSGFLQHHQHHQQQQQQPPQQQQHRQFREKLTVRKMDDRAPKRLDAYPNNGNRFMFSNPGTNNNTLLSPTWVQPENYTRPINVKEVPSTDEFKFLPLQQSSQRLLPPAQMQIDFSAASSRASENNSDGEGGGEWADAVGADESGNNRPRKRGRRPANGRAEALNHVEAERQRREKLNQRFYALRSVVPNISKMDKASLLGDAVSYINELHAKLKVMEAERERLGYSSNPPISLDSDINVQTSGEDVTVRINCPLESHPASRIFHAFEESKVEVINSNLEVSQDTVLHTFVVKSEELTKEKLISALSREQTNSVQSRTSSGR
>AtbHLH014
MYNLTFSPSLSSSLLSFTQQTPAAIVSSSPPDLVLQQKLRFVVETSPDRWAYVIFWQKMFDDQSDRSYLVWVDGHFCGNKNNNSQENYTTNSIECELMMDGGDDLELFYAASFYGEDRSPRKEVSDESLVWLTGPDELRFSNYERAKEAGFHGVHTLVSIPINNGIIELGSSESIIQNRNFINRVKSIFGSGKTTKHTNQTGSYPKPAVSDHSKSGNQQFGSERKRRRKLETTRVAAATKEKHHPAVLSHVEAEKQRREKLNHRFYALRAIVPKVSRMDKASLLSDAVSYIESLKSKIDDLETEIKKMKMTETDKLDNSSSNTSPSSVEYQVNQKPSKSNRGSDLEVQVKIVGEEAIIRVQTENVNHPTSALMSALMEMDCRVQHANASRLSQVMVQDVVVLVPEGLRSEDRLRTTLVRTLSL
>AtbHLH015
MDPQQQPSSDQNLFIQEDEMTSWLHYPLRDDDFCSDLLFSAAPTATATATVSQVTAARPPVSSTNESRPPVRNFMNFSRLRGDFNNGRGGESGPLLSKAVVRESTQVSPSATPSAAASESGLTRRTDGTDSSAVAGGGAYNRKGKAVAMTAPAIEITGTSSSVVSKSEIEPEKTNVDDRKRKEREATTTDETESRSEETKQARVSTTSTKRSRAAEVHNLSERKRRDRINERMKALQELIPRCNKSDKASMLDEAIEYMKSLQLQIQMMSMGCGMMPMMYPGMQQYMPHMAMGMGMNQPIPPPSFMPFPNMLAAQRPLPTQTHMAGSGPQYPVHASDPSRVFVPNQQYDPTSGQPQYPAGYTDPYQQFRGLHPTQPPQFQNQATSYPSSSRVSSSKESEDHGNHTTG
>AtbHLH016
MSQCVPNCHIDDTPAAATTTVRSTTAADIPILDYEVAELTWENGQLGLHGLGPPRVTASSTKYSTGAGGTLESIVDQATRLPNPKPTDELVPWFHHRSSRAAMAMDALVPCSNLVHEQQSKPGGVGSTRVGSCSDGRTMGGGKRARVAPEWSGGGSQRLTMDTYDVGFTSTSMGSHDNTIDDHDSVCHSRPQMEDEEEKKAGGKSSVSTKRSRAAAIHNQSERKRRDKINQRMKTLQKLVPNSSKTDKASMLDEVIEYLKQLQAQVSMMSRMNMPSMMLPMAMQQQQQLQMSLMSNPMGLGMGMGMPGLGLLDLNSMNRAAASAPNIHANMMPNPFLPMNCPSWDASSNDSRFQSPLIPDPMSAFLACSTQPTTMEAYSRMATLYQQMQQQLPPPSNPK
>AtbHLH017
MNMSDLGWDDEDKSVVSAVLGHLASDFLRANSNSNQNLFLVMGTDDTLNKKLSSLVDWPNSENFSWNYAIFWQQTMSRSGQQVLGWGDGCCREPNEEEESKVVRSYNFNNMGAEEETWQDMRKRVLQKLHRLFGGSDEDNYALSLEKVTATEIFFLASMYFFFNHGEGGPGRCYSSGKHVWLSDAVNSESDYCFRSFMAKSAGIRTIVMVPTDAGVLELGSVWSLPENIGLVKSVQALFMRRVTQPVMVTSNTNMTGGIHKLFGQDLSGAHAYPKKLEVRRNLDERFTPQSWEGYNNNKGPTFGYTPQRDDVKVLENVNMVVDNNNYKTQIEFAGSSVAASSNPSTNTQQEKSESCTEKRPVSLLAGAGIVSVVDEKRPRKRGRKPANGREEPLNHVEAERQRREKLNQRFYALRSVVPNISKMDKASLLGDAISYIKELQEKVKIMEDERVGTDKSLSESNTITVEESPEVDIQAMNEEVVVRVISPLDSHPASRIIQAMRNSNVSLMEAKLSLAEDTMFHTFVIKSNNGSDPLTKEKLIAAFYPETSSTQPPLPSSSSQVSGDI
>AtbHLH018
MNSLVGDVPQSLSSLDDTTTCYNLDASCNKSLVEERPSKILKTTHISPNLHPFSSSNPPPPKHQPSSRILSFEKTGLHVMNHNSPNLIFSPKDEEIGLPEHKKAELIIRGTKRAQSLTRSQSNAQDHILAERKRREKLTQRFVALSALIPGLKKMDKASVLGDAIKHIKYLQESVKEYEEQKKEKTMESVVLVKKSSLVLDENHQPSSSSSSDGNRNSSSSNLPEIEVRVSGKDVLIKILCEKQKGNVIKIMGEIEKLGLSITNSNVLPFGPTFDISIIAQNNNFDMKIEDVVKNLSFGLSKLT
>AtbHLH019
MDEDFFLPDFSLVDIDFDFNIYEENNLSPDESLSNSRRADQSSKFDHQMHFECLREKPKAAVKPMMKINNKQQLISFDFSSNVISSPAAEEIIMDKLVGRGTKRKTCSHGTRSPVLAKEHVLAERKRREKLSEKFIALSALLPGLKKADKVTILDDAISRMKQLQEQLRTLKEEKEATRQMESMILVKKSKVFFDEEPNLSCSPSVHIEFDQALPEIEAKISQNDILIRILCEKSKGCMINILNTIENFQLRIENSIVLPFGDSTLDITVLAQMDKDFSMSILKDLVRNLRLAMV
>AtbHLH020
MDDSSFMDLMIDTDEYLIDDWESDFPICGETNTNPGSESGSGTGFELLAERPTKQMKTNNNMNSTSSSPSSSSSSGSRTSQVISFGSPDTKTNPVETSLNFSNQVSMDQKVGSKRKDCVNNGGRREPHLLKEHVLAERKRRQKLNERLIALSALLPGLKKTDKATVLEDAIKHLKQLQERVKKLEEERVVTKKMDQSIILVKRSQVYLDDDSSSYSSTCSAASPLSSSSDEVSIFKQTMPMIEARVSDRDLLIRVHCEKNKGCMIKILSSLEKFRLEVVNSFTLPFGNSTLVITILTKMDNKFSRPVEEVVKNIRVALAE
>AtbHLH021
MESNMQNLLEKLRPLVGARAWDYCVLWRLNEDQRFVKWMGCCCGGTELIAENGTEEFSYGGCRDVMFHHPRTKSCEFLSHLPASIPLDSGIYAETLLTNQTGWLSESSEPSFMQETICTRVLIPIPGGLVELFATRHVAEDQNVVDFVMGHCNMLMDDSVTINMMVADEVESKPYGMLSGDIQQKGSKEEDMMNLPSSYDISADQIRLNFLPQMSDYETQHLKMKSDYHHQALGYLPENGNKEMMGMNPFNTVEEDGIPVIGEPSLLVNEQQVVNDKDMNENGRVDSGSDCSDQIDDEDDPKYKKKSGKGSQAKNLMAERRRRKKLNDRLYALRSLVPRITKLDRASILGDAINYVKELQNEAKELQDELEENSETEDGSNRPQGGMSLNGTVVTGFHPGLSCNSNVPSVKQDVDLENSNDKGQEMEPQVDVAQLDGREFFVKVICEYKPGGFTRLMEALDSLGLEVTNANTTRYLSLVSNVFKVEKNDNEMVQAEHVRNSLLEITRNTSRGWQDDQMATGSMQNEKNEVDYQHYDDHQHHNGHHHPFDHQMNQSAHHHHHHQHINHYHNQ
>AtbHLH022
MGGGSRFQEPVRMSRRKQVTKEKEEDENFKSPNLEAERRRREKLHCRLMALRSHVPIVTNMTKASIVEDAITYIGELQNNVKNLLETFHEMEEAPPEIDEEQTDPMIKPEVETSDLNEEMKKLGIEENVQLCKIGERKFWLKIITEKRDGIFTKFMEVMRFLGFEIIDISLTTSNGAILISASVQTQELCDVEQTKDFLLEVMRSNP
>AtbHLH023
MTWKPKMLILSHDLISPEKYIMGEDDIVELLGKSSQVVTSSQTQTPSCDPPLILRGSGSGDGEGNGPLPQPPPPLYHQQSLFIQEDEMASWLHQPNRQDYLYSQLLYSGVASTHPQSLASLEPPPPPRAQYILAADRPTGHILAERRAENFMNISRQRGNIFLGGVEAVPSNSTLLSSATESIPATHGTESRATVTGGVSRTFAVPGLGPRGKAVAIETAGTQSWGLCKAETEPVQRQPATETDITDERKRKTREETNVENQGTEEARDSTSSKRSRAAIMHKLSERRRRQKINEMMKALQELLPRCTKTDRSSMLDDVIEYVKSLQSQIQMFSMGHVMIPPMMYAGNIQQQYMPHMAMGMNRPPAFIPFPRQAHMAEGVGPVDLFRENEETEQETMSLLLREDKRTKQKMFS
>AtbHLH024
MISQREEREEKKQRVMGDKKLISSSSSSSVYDTRINHHLHHPPSSSDEISQFLRHIFDRSSPLPSYYSPATTTTTASLIGVHGSGDPHADNSRSLVSHHPPSDSVLMSKRVGDFSEVLIGGGSGSAAACFGFSGGGNNNNVQGNSSGTRVSSSSVGASGNETDEYDCESEEGGEAVVDEAPSSKSGPSSRSSSKRCRAAEVHNLSEKRRRSRINEKMKALQSLIPNSNKTDKASMLDEAIEYLKQLQLQVQMLTMRNGINLHPLCLPGTTLHPLQLSQIRPPEATNDPLLNHTNQFASTSNAPEMINTVASSYALEPSIRSHFGPFPLLTSPVEMSREGGLTHPRLNIGHSNANITGEQALFDGQPDLKDRIT
>AtbHLH025
MSILSTRWFSEQEIEENSIIQQFHMNSIVGEVQEAQYIFPHSFTTNNDPSYDDLIEMKPPKILETTYISPSSHLPPNSKPHHIHRHSSSRILSFEDYGSNDMEHEYSPTYLNSIFSPKLEAQVQPHQKSDEFNRKGTKRAQPFSRNQSNAQDHIIAERKRREKLTQRFVALSALVPGLKKMDKASVLGDALKHIKYLQERVGELEEQKKERRLESMVLVKKSKLILDDNNQSFSSSCEDGFSDLDLPEIEVRFSDEDVLIKILCEKQKGHLAKIMAEIEKLHILITNSSVLNFGPTLDITIIAKKESDFDMTLMDVVKSLRSALSNFI
>AtbHLH026
MSNNQAFMELGWRNDVGSLAVKDQGMMSERARSDEDRLINGLKWGYGYFDHDQTDNYLQIVPEIHKEVENAKEDLLVVVPDEHSETDDHHHIKDFSERSDHRFYLRNKHENPKKRRIQVLSSDDESEEFTREVPSVTRKGSKRRRRDEKMSNKMRKLQQLVPNCHKTDKVSVLDKTIEYMKNLQLQLQMMSTVGVNPYFLPATLGFGMHNHMLTAMASAHGLNPANHMMPSPLIPALNWPLPPFTNISFPHSSSQSLFLTTSSPASSPQSLHGLVPYFPSFLDFSSHAMRRL
>AtbHLH027
MEDLDHEYKNYWETTMFFQNQELEFDSWPMEEAFSGSGESSSPDGAATSPASSKNVVSERNRRQKLNQRLFALRSVVPNISKLDKASVIKDSIDYMQELIDQEKTLEAEIRELESRSTLLENPVRDYDCNFAETHLQDFSDNNDMRSKKFKQMDYSTRVQHYPIEVLEMKVTWMGEKTVVVCITCSKKRETMVQLCKVLESLNLNILTTNFSSFTSRLSTTLFLQADEEESSAVEAKIQMAIAAYNDPNCLINF
>AtbHLH028
MINTDDNLLMIEALLTSDPSPPLLPANLSLETTLPKRLHAVLNGTHEPWSYAIFWKPSYDDFSGEAVLKWGDGVYTGGNEEKTRGRLRRKKTILSSPEEKERRSNVIRELNLMISGEAFPVVEDDVSDDDDVEVTDMEWFFLVSMTWSFGNGSGLAGKAFASYNPVLVTGSDLIYGSGCDRAKQGGDVGLQTILCIPSHNGVLELASTEEIRPNSDLFNRIRFLFGGSKYFSGAPNSNSELFPFQLESSCSSTVTGNPNPSPVYLQNRYNLNFSTSSSTLARAPCGDVLSFGENVKQSFENRNPNTYSDQIQNVVPHATVMLEKKKGKKRGRKPAHGRDKPLNHVEAERMRREKLNHRFYALRAVVPNVSKMDKTSLLEDAVCYINELKSKAENVELEKHAIEIQFNELKEIAGQRNAIPSVCKYEEKASEMMKIEVKIMESDDAMVRVESRKDHHPGARLMNALMDLELEVNHASISVMNDLMIQQANVKMGLRIYKQEELRDLLMSKIS
>AtbHLH029
MEGRVNALSNINDLELHNFLVDPNFDQFINLIRGDHQTIDENPVLDFDLGPLQNSPCFIDENQFIPTPVDDLFDELPDLDSNVAESFRSFDGDSVRAGGEEDEEDYNDGDDSSATTTNNDGTRKTKTDRSRTLISERRRRGRMKDKLYALRSLVPNITKMDKASIVGDAVLYVQELQSQAKKLKSDIAGLEASLNSTGGYQEHAPDAQKTQPFRGINPPASKKIIQMDVIQVEEKGFYVRLVCNKGEGVAPSLYKSLESLTSFQVQNSNLSSPSPDTYLLTYTLDGTCFEQSLNLPNLKLWITGSLLNQGFEFIKSFT
>AtbHLH030
MCAKKEEEEEEEEDSSEAMNNIQNYQNDLFFHQLISHHHHHHHDPSQSETLGASGNVGSGFTIFSQDSVSPIWSLPPPTSIQPPFDQFPPPSSSPASFYGSFFNRSRAHHQGLQFGYEGFGGATSAAHHHHEQLRILSEALGPVVQAGSGPFGLQAELGKMTAQEIMDAKALAASKSHSEAERRRRERINNHLAKLRSILPNTTKTDKASLLAEVIQHVKELKRETSVISETNLVPTESDELTVAFTEEEETGDGRFVIKASLCCEDRSDLLPDMIKTLKAMRLKTLKAEITTVGGRVKNVLFVTGEESSGEEVEEEYCIGTIEEALKAVMEKSNVEESSSSGNAKRQRMSSHNTITIVEQQQQYNQR
>AtbHLH031
MDPSGMMNEGGPFNLAEIWQFPLNGVSTAGDSSRRSFVGPNQFGDADLTTAANGDPARMSHALSQAVIEGISGAWKRREDESKSAKIVSTIGASEGENKRQKIDEVCDGKAEAESLGTETEQKKQQMEPTKDYIHVRARRGQATDSHSLAERARREKISERMKILQDLVPGCNKVIGKALVLDEIINYIQSLQRQVEFLSMKLEAVNSRMNPGIEVFPPKEFGQQAFENPEIQFGSQSTREYSRGASPEWLHMQIGSGGFERTS
>AtbHLH032
MYAMKEEDCLQTFHNLQDYQDQFHLHHHPQILPWSSTSLPSFDPLHFPSNPTRYSDPVHYFNRRASSSSSSFDYNDGFVSPPPSMDHPQNHLRILSEALGPIMRRGSSFGFDGEIMGKLSAQEVMDAKALAASKSHSEAERRRRERINTHLAKLRSILPNTTKTDKASLLAEVIQHMKELKRQTSQITDTYQVPTECDDLTVDSSYNDEEGNLVIRASFCCQDRTDLMHDVINALKSLRLRTLKAEIATVGGRVKNILFLSREYDDEEDHDSYRRNFDGDDVEDYDEERMMNNRVSSIEEALKAVIEKCVHNNDESNDNNNLEKSSSGGIKRQRTSKMVNRCYN
>AtbHLH033
MESREDSFISKEKKSTMKKEKQAIASQRNRRRVIKNRGNGKRLIASLSQRKRRRIPRGRGNEKAVFAPSSLPNDVVEEIFLRLPVKAIIQLKSLSKQWRSTIESRSFEERHLKIVERSRVDFPQVMVMSEEYSLKGSKGNQPRPDTDIGFSTICLESASILSSTLITFPQGFQHRIYASESCDGLFCIHSLKTQAIYVVNPATRWFRQLPPARFQILMQKLYPTQDTWIDIKPVVCYTAFVKANDYKLVWLYNSDASNPNLGVTKCEVFDFRANAWRYLTCTPSYRIFPDQVPAATNGSIYWFTEPYNGEIKVVALDIHTETFRVLPKINPAIASSDPDHIDMCTLDNGLCMSKRESDTLVQEIWRLKSSEDSWEKFDMNSDGVWLDGSGESPEVNNGEAASWVRNPDEDWFNNPPPPQHTNQNDFRFNGGFPLNPSENLLLLLQQSIDSSSSSSPLLHPFTLDAASQQQQQQQQQQEQSFLATKACIVSLLNVPTINNNTFDDFGFDSGFLGQQFHGNHQSPNSMNFTGLNHSVPDFLPAPENSSGSCGLSPLFSNRAKVLKPLQVMASSGSQPTLFQKRAAMRQSSSSKMCNSESSSEMRKSSYEREIDDTSTGIIDISGLNYESDDHNTNNNKGKKKGMPAKNLMAERRRRKKLNDRLYMLRSVVPKISKMDRASILGDAIDYLKELLQRINDLHTELESTPPSSSSLHPLTPTPQTLSYRVKEELCPSSSLPSPKGQQPRVEVRLREGKAVNIHMFCGRRPGLLLSTMRALDNLGLDVQQAVISCFNGFALDVFRAEQCQEDHDVLPEQIKAVLLDTAGYAGLV
>AtbHLH034
MYPSIEDDDDLLAALCFDQSNGVEDPYGYMQTNEDNIFQDFGSCGVNLMQPQQEQFDSFNGNLEQVCSSFRGGNNGVVYSSSIGSAQLDLAASFSGVLQQETHQVCGFRGQNDDSAVPHLQQQQGQVFSGVVEINSSSSVGAVKEEFEEECSGKRRRTGSCSKPGTKACREKLRREKLNDKFMDLSSVLEPGRTPKTDKSAILDDAIRVVNQLRGEAHELQETNQKLLEEIKSLKADKNELREEKLVLKAEKEKMEQQLKSMVVPSPGFMPSQHPAAFHSHKMAVAYPYGYYPPNMPMWSPLPPADRDTSRDLKNLPPVA
>AtbHLH035
MEDIVDQELSNYWEPSSFLQNEDFEYDSWPLEEAISGSYDSSSPDGAASSPASKNIVSERNRRQKLNQRLFALRSVVPNITKMDKASIIKDAISYIEGLQYEEKKLEAEIRELESTPKSSLSFSKDFDRDLLVPVTSKKMKQLDSGSSTSLIEVLELKVTFMGERTMVVSVTCNKRTDTMVKLCEVFESLNLKILTSNLTSFSGMIFHTVFIEADEEEQEVLRLKIETGIGAYNETQSPTLSIDSLY
>AtbHLH036
MEKMMHRETERQRRQEMASLYASLRSLLPLHFIKGKRSTSDQVNEAVNYIKYLQRKIKELSVRRDDLMVLSRGSLLGSSNGDFKEDVEMISGKNHVVVRQCLVGVEIMLSSRCCGGQPRFSSVLQVLSEYGLCLLNSISSIVDDRLVYTIQAEVNDMALMIDLAELEKRLIRMK
>AtbHLH037
MDNSDILMNMMMQQMEKLPEHFSNSNPNPNPHNIMMLSESNTHPFFFNPTHSHLPFDQTMPHHQPGLNFRYAPSPSSSLPEKRGGCSDNANMAAMREMIFRIAVMQPIHIDPESVKPPKRKNVRISKDPQSVAARHRRERISERIRILQRLVPGGTKMDTASMLDEAIHYVKFLKKQVQSLEEHAVVNGGGMTAVAGGALAGTVGGGYGGKGCGIMRSDHHQMLGNAQILR
>AtbHLH038
MCALVPSFFTNFGWPSTNQYESYYGAGDNLNNGTFLELTVPQTYEVTHHQNSLGVSVSSEGNEIDNNPVVVKKLNHNASERDRRKKINTLFSSLRSCLPASDQSKKLSIPETVSKSLKYIPELQQQVKRLIQKKEEILVRVSGQRDFELYDKQQPKAVASYLSTVSATRLGDNEVMVQVSSSKIHNFSISNVLGGIEEDGFVLVDVSSSRSQGERLFYTLHLQVENMDDYKINCEELSERMLYLYEKCENSFN
>AtbHLH039
MCALVPPLFPNFGWPSTGEYDSYYLAGDILNNGGFLDFPVPEETYGAVTAVTQHQNSFGVSVSSEGNEIDNNPVVVKKLNHNASERDRRRKINSLFSSLRSCLPASGQSKKLSIPATVSRSLKYIPELQEQVKKLIKKKEELLVQISGQRNTECYVKQPPKAVANYISTVSATRLGDNEVMVQISSSKIHNFSISNVLSGLEEDRFVLVDMSSSRSQGERLFYTLHLQVEKIENYKLNCEELSQRMLYLYEECGNSYI
>AtbHLH040
MENGMYKKKGVCDSCVSSKSRSNHSPKRSMMEPQPHHLLMDWNKANDLLTQEHAAFLNDPHHLMLDPPPETLIHLDEDEEYDEDMDAMKEMQYMIAVMQPVDIDPATVPKPNRRNVRISDDPQTVVARRRRERISEKIRILKRIVPGGAKMDTASMLDEAIRYTKFLKRQVRILQPHSQIGAPMANPSYLCYYHNSQP
>AtbHLH041
MMHLILSCSYLISMDGYYNEASEEPSSSSSSGSLARSLFHEYRQSVIPLQNGHVPSMAFMNNLPYVEIRPQESQRLAFNDTQRLFYQMKIEASLREWFPEDFNRKSSPANSDYLRPPHYPSSSSSSLSPNNISEYSSLLFPLIPKPSTTTEAVNVPVLPPLAPINMIHPQHQEPLFRNRQREEEAMTQAILAVLTGPSSPPSTSSSPQRKGRATAFKRYYSMISDRGRAPLPSVRKQSMMTRAMSFYNRLNINQRERFTRENATTHGEGSGGSGGGGRYTSGPSATQLQHMISERKRREKLNESFQALRSLLPPGTKKDKASVLSIAREQLSSLQGEISKLLERNREVEAKLAGEREIENDLRPEERFNVRIRHIPESTSRERTLDLRVVLRGDIIRVDDLMIRLLEFLKQINNVSLVSIEARTLARAEGDTSIVLVISLRLKIEGEWDESAFQEAVRRVVADLAH
>AtbHLH042
MDESSIIPAEKVAGAEKKELQGLLKTAVQSVDWTYSVFWQFCPQQRVLVWGNGYYNGAIKTRKTTQPAEVTAEEAALERSQQLRELYETLLAGESTSEARACTALSPEDLTETEWFYLMCVSFSFPPPSGMPGKAYARRKHVWLSGANEVDSKTFSRAILAKSAKIQTVVCIPMLDGVVELGTTKKVREDVEFVELTKSFFYDHCKTNPKPALSEHSTYEVHEEAEDEEEVEEEMTMSEEMRLGSPDDEDVSNQNLHSDLHIESTHTLDTHMDMMNLMEEGGNYSQTVTTLLMSHPTSLLSDSVSTSSYIQSSFATWRVENGKEHQQVKTAPSSQWVLKQMIFRVPFLHDNTKDKRLPREDLSHVVAERRRREKLNEKFITLRSMVPFVTKMDKVSILGDTIAYVNHLRKRVHELENTHHEQQHKRTRTCKRKTSEEVEVSIIENDVLLEMRCEYRDGLLLDILQVLHELGIETTAVHTSVNDHDFEAEIRAKVRGKKASIAEVKRAIHQVIIHDTNL
>AtbHLH043
MNNYNMNPSLFQNYTWNNIINSSNNNNKNDDHHHQHNNDPIGMAMDQYTQLHIFNPFSSSHFPPLSSSLTTTTLLSGDQEDDEDEEEPLEELGAMKEMMYKIAAMQSVDIDPATVKKPKRRNVRISDDPQSVAARHRRERISERIRILQRLVPGGTKMDTASMLDEAIRYVKFLKRQIRLLNNNTGYTPPPPQDQASQAVTTSWVSPPPPPSFGRGGRGVGELI
>AtbHLH044
MANFENLSSDFQTIAMDIYSSITQAADLNNNNSNLHFQTFHPSSTSLESLFLHHHQQQLLHFPGNSPDSSNNFSSTSSFLHSDHNIVDETKKRKALLPTLSSSETSGVSDNTNVIATETGSLRRGKRLKKKKEEEDEKEREVVHVRARRGQATDSHSLAERVRRGKINERLRCLQDMVPGCYKAMGMATMLDEIINYVQSLQNQVEFLSMKLTAASSFYDFNSETDAVDSMQRAKARETVEMGRQTRDGSPVFHLSTWSL
>AtbHLH045
MSHIAVERNRRRQMNEHLKSLRSLTPCFYIKRGDQASIIGGVIEFIKELQQLVQVLESKKRRKTLNRPSFPYDHQTIEPSSLGAATTRVPFSRIENVMTTSTFKEVGACCNSPHANVEAKISGSNVVLRVVSRRIVGQLVKIISVLEKLSFQVLHLNISSMEETVLYFFVVKIGLECHLSLEELTLEVQKSFVSDEVIVSTN
>AtbHLH046
MMFNANERNVLDENSNSNCSSYAAASSGFTLWDESASGKKGQTRKENSVGERVNMRADVAATVGQWPVAERRSQSLTNNHMSGFSSLSSSQGSVLKSQSFMDMIRSAKGSSQEDDLDDEEDFIMKKESSSTSQSHRVDLRVKADVRGSPNDQKLNTPRSKHSATEQRRRSKINDRFQMLRQLIPNSDQKRDKASFLLEVIEYIQFLQEKADKYVTSYQGWNHEPAKLLNWQSNNNQQLVPEGVAFAPKLEEEKNNIPVSVLATAQGVVIDHPTTATTSPFPLSIQSNSFFSPVIAGNPVPQFHARVASSEAVEPSPSSRSQKEEEDEEVLEGNIRISSVYSQGLVKTLREALENSGVDLTKASISVEIELAKQSSSSSFKDHEVREPVSRTRNDNVKQTRKPKRLKTGQ
>AtbHLH047
MVSKTPSTSSDEANATADERCRKGKVPKRINKAVRERLKREHLNELFIELADTLELNQQNSGKASILCEATRFLKDVFGQIESLRKEHASLLSESSYVTTEKNELKEETSVLETEISKLQNEIEARANQSKPDLNTSPAPEYHHHHYQQQHPERVSQFPGLPIFQGPGFQQSATTLHPPATVLVLPIQPDPQTQDISEMTQAQQPLMFNSSNVSKPCPRYASAADSWSSRLLGERLKASE
>AtbHLH048
MDLTQGFRARSGVVGPVAGLESLNFSDEFRHLVTTMPPETTGGSFTALLEMPVTQAMELLHFPDSSSSQARTVTSGDISPTTLHPFGALTFPSNSLLLDRAARFSVIATEQNGNFSGETANSLPSNPGANLDRVKAEPAETDSMVENQNQSYSSGKRKEREKKVKSSTKKNKSSVESDKLPYVHVRARRGQATDNHSLAERARREKINARMKLLQELVPGCDKIQGTALVLDEIINHVQTLQRQVEMLSMRLAAVNPRIDFNLDSILASENGSLMDGSFNAESYHQLQQWPFDGYHQPEWGREEDHHQANFSMGSATLHPNQVKMEL
>AtbHLH049
MDLSAKDEFSAEKRNPDNYDSVNNPSGDWRVDSYPSENLISAGPASCSPSQMMDSFGQTLWYDPTSVQAVGYAGFNGGNASSSSFRGSIDRSLEMGWNLPNLLPPKGNGLFLPNASSFLPPSMAQFPADSGFIERAARFSLFSGGNFSDMVNQPLGNSEAIGLFLQGGGTMQGQCQSNELNVGEPHNDVSVAVKESTVRSSEQAKPNVPGSGNVSEDTQSSGGNGQKGRETSSNTKKRKRNGQKNSEAAQSHRSQQSEEEPDNNGDEKRNDEQSPNSPGKKSNSGKQQGKQSSDPPKDGYIHVRARRGQATNSHSLAERVRREKISERMKFLQDLVPGCNKVTGKAVMLDEIINYVQSLQRQVEFLSMKLATVNPQMDFNLEGLLAKDALQLRAGSSSTTPFPPNMSMAYPPLPHGFMQQTLSSIGRTITSPLSPMNGGFKRQETNGWEGDLQNVIHINYGAGDVTPDPQAAATASLPAANMKVEP
>AtbHLH050
MANLSSDFQTFTMDDPIRQLAELSNTLHHFQTFPPPFSSSLDSLFFHNQFPDHFPGKSLENNFHQGIFFPSNIQNNEESSSQFDTKKRKSLMEAVSTSENSVSDQTLSTSSAQVSINGNISTKNNSSRRGKRSKNREEEKEREVVHVRARRGQATDSHSIAERVRRGKINERLKCLQDIVPGCYKTMGMATMLDEIINYVQSLQNQVEFLSMKLTAASSYYDFNSETDAVESMQKAKAREAVEMGQGRDGSSVFHSSSWTL
>AtbHLH051
MENSYDSSKWSDSTTPYMVSWSLQSESSDSDWNRFNLGFSSSSFGGNFPADDCVGGIEKAESLSRSHRLAEKRRRDRINSHLTALRKLVPNSDKLDKAALLATVIEQVKELKQKAAESPIFQDLPTEADEVTVQPETISDFESNTNTIIFKASFCCEDQPEAISEIIRVLTKLQLETIQAEIISVGGRMRINFILKDSNCNETTNIAASAKALKQSLCSALNRITSSSTTTSSVCRIRSKRQRWFLSSHYSHNE
>AtbHLH052
MIIPETDSFFFQEQPQHQPLYPDEALSPSLFGFDHYDHFYESFLPSQEIFLPSPKTRVFNESQELDSFHTPKHQKLIDSSFHFNSHDPFSPSPESNYLLDSYITEASNISKFQAPDFSSTFKVGWTEQGDTKKRELSAQSIAARKRRRRITEKTQELGKLIPGSQKHNTAEMFNAAAKYVKFLQAQIEILQLKQTKMQTLDSSKVGREMQFLLGSQEIQEKLSTEEVCVVPREMVQVLKAEECILTNPKISRDINKLLSTNLMN
>AtbHLH053
MSMDCLSYFFNYDPPVQLQDCFIPEMDMIIPETDSFFFQSQPQLEFHQPLFQEEAPSQTHFDPFCDQFLSPQEIFLPNPKNEIFNETHDLDFFLPTPKRQRLVNSSYNCNTQNHFQSRNPNFFDPFGDTDFVPESCTFQEFRVPDFSLAFKVGRGDQDDSKKPTLSSQSIAARGRRRRIAEKTHELGKLIPGGNKLNTAEMFQAAAKYVKFLQSQVGILQLMQTTKKGSSNVQMETQYLLESQAIQEKLSTEEVCLVPCEMVQDLTTEETICRTPNISREINKLLSKHLAN
>AtbHLH054
MDVFVDGELESLLGMFNFDQCSSSKEERPRDELLGLSSLYNGHLHQHQHHNNVLSSDHHAFLLPDMFPFGAMPGGNLPAMLDSWDQSHHLQETSSLKRKLLDVENLCKTNSNCDVTRQELAKSKKKQRVSSESNTVDESNTNWVDGQSLSNSSDDEKASVTSVKGKTRATKGTATDPQSLYARKRREKINERLKTLQNLVPNGTKVDISTMLEEAVHYVKFLQLQIKLLSSDDLWMYAPLAYNGLDMGFHHNLLSRLM
>AtbHLH055
MTLSEIMKGDDEPKNKRAKHKELERQRRQENTSLFKILRYLLPSQYIKGKRSSADHVLEAVNYIKDLQKKIKEVSEKRDRIKRSITHPSSRGEFSIRSLASSTCSCVGDTNIAVVVRPCLIGLEIVVSCCNRHESCLSSVLQLLAQEQCFNIVSCISTRLHQGFIHTIASEVEEGIEVYFSELQEKIIKIGTSRVTTR
>AtbHLH056
MQFDESDARVWIWFEIRREDDIVELLWQSGQVVGTNQTHRQSYDPPPILRGSGSGRGEENAPLSQPPPHLHQQNLFIQEGEMYSWLHHSYRQNYFCSELLNSTPATHPQSSISLAPRQTIATRRAENFMNFSWLRGNIFTGGRVDEAGPSFSVVRESMQVGSNTTPPSSSATESCVIPATEGTASRVSGTLAAHDLGRKGKAVAVEAAGTPSSGVCKAETEPVQIQPATESKLKAREETHGTEEARGSTSRKRSRTAEMHNLAERRRREKINEKMKTLQQLIPRCNKSTKVSTLDDAIEYVKSLQSQIQMMSTGQGMMSPMMNAGNTQQFMPHMAMDMNRPPPFIPFPGTSFPMPAQMAGVGPSYPAPRYPFPNIQTFDPSRVRLPSPQPNPVSNQPQFPAYMNPYSQFAGPHQLQQPPPPPFQVTLYHGIHCVVAGNPYV
>AtbHLH057
MSGLMSFGELEDQFGQISDTTMEEKIPFLQMLQCIEHPFTTTEPNQFLQSLLQIQTLESKSCLTLETNIKRDPGQTDDPEKDPRTENGAVTVKEKRKRKRTRAPKNKDEVENQRMTHIAVERNRRRQMNEHLNSLRSLMPPSFLQRGDQASIVGGAIDFIKELEQLLQSLEAEKRKDGTDETPKTASCSSSSSLACTNSSISSVSTTSENGFTARFGGGDTTEVEATVIQNHVSLKVRCKRGKRQILKAIVSIEELKLAILHLTISSSFDFVIYSFNLKMEDGCKLGSADEIATAVHQIFEQINGEVMWSNLSRT
>AtbHLH058
MDLSVLDRLKWLQQQQMVSPEFLQILGSDGREELKRVESYLGNNNDELQSFRHFPEFGPDYDTTDGCISRTSSFHMEPVKNNGHSRAITLQNKRKPEGKTEKREKKKIKAEDETEPSMKGKSNMSNTETSSEIQKPDYIHVRARRGEATDRHSLAERARREKISKKMKCLQDIVPGCNKVTGKAGMLDEIINYVQSLQQQVEFLSMKLSVINPELECHIDDLSAKQFQAYFTGPPEGDSKQSIMADFRSFPLHQQGSLDYSVINSDHTTSLGAKDHTSSSWETHSQCLYNSLRTDSVSNFFSLK
>AtbHLH059
MASNNPHDNLSDQTPSDDFFEQILGLPNFSASSAAGLSGVDGGLGGGAPPMMLQLGSGEEGSHMGGLGGSGPTGFHNQMFPLGLSLDQGKGPGFLRPEGGHGSGKRFSDDVVDNRCSSMKPVFHGQPMQQPPPSAPHQPTSIRPRVRARRGQATDPHSIAERLRRERIAERIRALQELVPTVNKTDRAAMIDEIVDYVKFLRLQVKVLSMSRLGGAGAVAPLVTDMPLSSSVEDETGEGGRTPQPAWEKWSNDGTERQVAKLMEENVGAAMQLLQSKALCMMPISLAMAIYHSQPPDTSSVVKPENNPPQ
>AtbHLH060
MDLTGGFGARSGGVGPCREPIGLESLHLGDEFRQLVTTLPPENPGGSFTALLELPPTQAVELLHFTDSSSSQQAAVTGIGGEIPPPLHSFGGTLAFPSNSVLMERAARFSVIATEQQNGNISGETPTSSVPSNSSANLDRVKTEPAETDSSQRLISDSAIENQIPCPNQNNRNGKRKDFEKKGKSSTKKNKSSEENEKLPYVHVRARRGQATDSHSLAERARREKINARMKLLQELVPGCDKGTDFGGKIKIKVCFGVHLLMISGKKVAIFLWKVSCEDLIDCSFSPPRIQGTALVLDEIINHVQSLQRQVEMLSMRLAAVNPRIDFNLDTILASENGSLMDGSFNAAPMQLAWPQQAIETEQSFHHRQLQQPPTQQWPFDGLNQPVWGREEDQAHGNDNSNLMAVSENVMVASANLHPNQVKMEL
>AtbHLH061
METELTQLRKQESNNLNGVNGGFMAIDQFVPNDWNFDYLCFNNLLQEDDNIDHPSSSSLMNLISQPPPLLHQPPQPSSPLYDSPPLSSAFDYPFLEDIIHSSYSPPPLILPASQENTNNYSPLMEESKSFISIGETNKKRSNKKLEGQPSKNLMAERRRRKRLNDRLSLLRSIVPKITKMDRTSILGDAIDYMKELLDKINKLQEDEQELGSNSHLSTLITNESMVRNSLKFEVDQREVNTHIDICCPTKPGLVVSTVSTLETLGLEIEQCVISCFSDFSLQASCFEVGEQRYMVTSEATKQALIRNAGYGGRCL
>AtbHLH062
MENELFMNAGVSHPPVMTSPSSSSAMLKWVSMETQPVDPSLSRNLFWEKSTEQSIFDSALSSLVSSPTPSNSNFSVGGVGGENVIMRELIGKLGNIGDIYGITASNGNSCYATPMSSPPPGSMMETKTTTPMAELSGDPGFAERAARFSCFGSRSFNSRTNSPFPINNEPPITTNEKMPRVSSSPVFKPLASHVPAGESSGELSRKRKTKSKQNSPSAVSSSKEIEEKEDSDPKRCKKSEENGDKTKSIDPYKDYIHVRARRGQATDSHSLAERVRREKISERMKLLQDLVPGCNKVTGKALMLDEIINYVQSLQRQVEFLSMKLSSVNTRLDFNMDALLSKDIFPSSNNLMHHQQVLQLDSSAETLLGDHHNKNLQLNPDISSNNVINPLETSETRSFISHLPTLAHFTDSISQYSTFSEDDLHSIIHMGFAQNRLQELNQGSSNQVPSHMKAEL
>AtbHLH063
MNGAIGGDLLLNFPDMSVLERQRAHLKYLNPTFDSPLAGFFADSSMITGGEMDSYLSTAGLNLPMMYGETTVEGDSRLSISPETTLGTGNFKKRKFDTETKDCNEKKKKMTMNRDDLVEEGEEEKSKITEQNNGSTKSIKKMKHKAKKEENNFSNDSSKVTKELEKTDYIHVRARRGQATDSHSIAERVRREKISERMKFLQDLVPGCDKITGKAGMLDEIINYVQSLQRQIEFLSMKLAIVNPRPDFDMDDIFAKEVASTPMTVVPSPEMVLSGYSHEMVHSGYSSEMVNSGYLHVNPMQQVNTSSDPLSCFNNGEAPSMWDSHVQNLYGNLGV
>AtbHLH064
MLEGLVSQESLSLNSMDMSVLERLKWVQQQQQQLQQVVSHSSNNSPELLQILQFHGSNNDELLESSFSQFQMLGSGFGPNYNMGFGPPHESISRTSSCHMEPVDTMEVLLKTGEETRAVALKNKRKPEVKTREEQKTEKKIKVEAETESSMKGKSNMGNTEASSDTSKETSKGASENQKLDYIHVRARRGQATDRHSLAERARREKISKKMKYLQDIVPGCNKVTGKAGMLDEIINYVQCLQRQVEFLSMKLAVLNPELELAVEDVSVKQAYFTNVVASKQSIMVDVPLFPLDQQGSLDLSAINPNQTTSIEAPSGSWETQSQSLYNTSSLGFHY
>AtbHLH065
MEQVFADWNFEDNFHMSTNKRSIRPEDELVELLWRDGQVVLQSQARREPSVQVQTHKQETLRKPNNIFLDNQETVQKPNYAALDDQETVSWIQYPPDDVIDPFESEFSSHFFSSIDHLGGPEKPRTIEETVKHEAQAMAPPKFRSSVITVGPSHCGSNQSTNIHQATTLPVSMSDRSKNVEERLDTSSGGSSGCSYGRNNKETVSGTSVTIDRKRKHVMDADQESVSQSDIGLTSTDDQTMGNKSSQRSGSTRRSRAAEVHNLSERRRRDRINERMKALQELIPHCSRTDKASILDEAIDYLKSLQMQLQVMWMGSGMAAAAAAAASPMMFPGVQSSPYINQMAMQSQMQLSQFPVMNRSAPQNHPGLVCQNPVQLQLQAQNQILSEQLARYMGGIPQMPPAGNQTVQQQPADMLGFGSPAGPQSQLSAPATTDSLHMGKIG
>AtbHLH066
MMNSSLLTPSSSSSSHIQTPSTTFDHEDFLDQIFSSAPWPSVVDDAHPLPSDGFHGHDVDSRNQPIMMMPLNDGSSVHALYNGFSVAGSLPNFQIPQGSGGGLMNQQGQTQTQTQPQASASTATGGTVAAPPQSRTKIRARRGQATDPHSIAERLRRERIAERMKALQELVPNGNKTDKASMLDEIIDYVKFLQLQVKVLSMSRLGGAASVSSQISEAGGSHGNASSAMVGGSQTAGNSNDSVTMTEHQVAKLMEEDMGSAMQYLQGKGLCLMPISLATAISTATCHSRNPLIPGAVADVGGPSPPNLSGMTIQSTSTKMGSGNGKLNGNGVTERSSSIAVKEAVSVSKA
>AtbHLH067
MERFQGHINPCFFDRKPDVRSLEVQGFAEAQSFAFKEKEEESLQDTVPFLQMLQSEDPSSFFSIKEPNFLTLLSLQTLKEPWELERYLSLEDSQFHSPVQSETNRFMEGANQAVSSQEIPFSQANMTLPSSTSSPLSAHSRRKRKINHLLPQEMTREKRKRRKTKPSKNNEEIENQRINHIAVERNRRRQMNEHINSLRALLPPSYIQRGDQASIVGGAINYVKVLEQIIQSLESQKRTQQQSNSEVVENALNHLSGISSNDLWTTLEDQTCIPKIEATVIQNHVSLKVQCEKKQGQLLKGIISLEKLKLTVLHLNITTSSHSSVSYSFNLKMEDECDLESADEITAAVHRIFDIPTI
>AtbHLH068
MNRGVLESSPVQQLMAAGNPNWWNVSGGMRPPPPLMGHQQAPLPPHMTPNNNYLRPRMMPTPFPHFLPSPATSSSSSSSSPSLPNNPNLSSWLESNDLPPESWSLSQLLLGGLMMGEEERLEMMNHHNHHDEQQHHGFQGKIRLENWEEQVLSHQQASMVAVDIKQEGNINNNNGYVISSPNSPPNKSCVTTTTTTSLNSNDDNINNNNNMLDFSSNHNGLHLSEGRHTPPDRSSECNSLEIGGSTNKKPRLQPSPSSQSTLKVRKEKLGGRIAALHQLVSPFGKTDTASVLSEAIGYIRFLQSQIEALSHPYFGTTASGNMRHQQHLQGDRSCIFPEDPGQLVNDQCMKRRGASSSSTDNQNASEEPKKDLRSRGLCLVPISCTLQVGSDNGADYWAPALGSAGFH
>AtbHLH069
MNSSSLLTPSSSPSPHLQSPATFDHDDFLHHIFSSTPWPSSVLDDTPPPTSDCAPVTGFHHHDADSRNQITMIPLSHNHPNDALFNGFSTGSLPFHLPQGSGGQTQTQSQATASATTGGATAQPQTKPKVRARRGQATDPHSIAERLRRERIAERMKSLQELVPNGNKTDKASMLDEIIDYVKFLQLQVKVLSMSRLGGAASASSQISEDAGGSHENTSSSGEAKMTEHQVAKLMEEDMGSAMQYLQGKGLCLMPISLATTISTATCPSRSPFVKDTGVPLSPNLSTTIVANGNGSSLVTVKDAPSVSKP
>AtbHLH070
MFVLRVSNQSFKLHQQVQCKDEIFCLDQKVNVRRSLQVQETVEDHQSFALEEEEQQLSTPSLLQDTTIPFLQMLQQSEDPSPFLSFKDPSFLALLSLQTLEKPWELENYLPHEVPEFHSPIHSETNHYYHNPSLEGVNEAISNQELPFNPLENARSRRKRKNNNLASLMTREKRKRRRTKPTKNIEEIESQRMTHIAVERNRRRQMNVHLNSLRSIIPSSYIQRGDQASIVGGAIDFVKILEQQLQSLEAQKRSQQSDDNKEQIPEDNSLRNISSNKLRASNKEEQSSKLKIEATVIESHVNLKIQCTRKQGQLLRSIILLEKLRFTVLHLNITSPTNTSVSYSFNLKMEDECNLGSADEITAAIRQIFDS
>AtbHLH071
MTLEALSSNGLLNFLLSETLSPTPFKSLVDLEPLPENDVIISKNTISEISNQEPPPQRQPPATNRGKKRRRRKPRVCKNEEEAENQRMTHIAVERNRRRQMNQHLSVLRSLMPQPFAHKGDQASIVGGAIDFIKELEHKLLSLEAQKHHNAKLNQSVTSSTSQDSNGEQENPHQPSSLSLSQFFLHSYDPSQENRNGSTSSVKTPMEDLEVTLIETHANIRILSRRRGFRWSTLATTKPPQLSKLVASLQSLSLSILHLSVTTLDNYAIYSISAKVEESCQLSSVDDIAGAVHHMLSIIEEEPFCCSSMSELPFDFSLNHSNVTHSL
>AtbHLH072
MSNYGVKELTWENGQLTVHGLGDEVEPTTSNNPIWTQSLNGCETLESVVHQAALQQPSKFQLQSPNGPNHNYESKDGSCSRKRGYPQEMDRWFAVQEESHRVGHSVTASASGTNMSWASFESGRSLKTARTGDRDYFRSGSETQDTEGDEQETRGEAGRSNGRRGRAAAIHNESERRRRDRINQRMRTLQKLLPTASKADKVSILDDVIEHLKQLQAQVQFMSLRANLPQQMMIPQLPPPQSVLSIQHQQQQQQQQQQQQQQQQQFQMSLLATMARMGMGGGGNGYGGLVPPPPPPPMMVPPMGNRDCTNGSSATLSDPYSAFFAQTMNMDLYNKMAAAIYRQQSDQTTKVNIGMPSSSSNHEKRD
>AtbHLH073
MGDSDVGDRLPPPSSSDELSSFLRQILSRTPTAQPSSPPKSTNVSSAETFFPSVSGGAVSSVGYGVSETGQDKYAFEHKRSGAKQRNSLKRNIDAQFHNLSEKKRRSKINEKMKALQKLIPNSNKTDKASMLDEAIEYLKQLQLQVQTLAVMNGLGLNPMRLPQVPPPTHTRINETLEQDLNLETLLAAPHSLEPAKTSQGMCFSTATLL
>AtbHLH074
MGGESNEGGEMGFKHGDDESGGISRVGITSMPLYAKADPFFSSADWDPVVNAAAAGFSSSHYHPSMAMDNPGMSCFSHYQPGSVSGFAADMPASLLPFGDCGGGQIGHFLGSDKKGERLIRAGESSHEDHHQVSDDAVLGASPVGKRRLPEAESQWNKKAVEEFQEDPQRGNDQSQKKHKNDQSKETVNKESSQSEEAPKENYIHMRARRGQATNSHSLAERVRREKISERMRLLQELVPGCNKITGKAVMLDEIINYVQSLQQQVEFLSMKLATVNPEINIDIDRILAKDLLQSRDRNTPTLGLNPFAGFQGNIPNLSATTNPQYNPLPQTTLESELQNLYQMGFVSNPSTMSSFSPNGRLKPEL
>AtbHLH075
MARFEPYNYNNGHDPFFAHINQNPELINLDLPASTPSSFMLFSNGALVDANHNNSHFFPNLLHGNTRRKGNKEESGSKRRRKRSEEEEAMNGDETQKPKDVVHVRAKRGQATDSHSLAERVRREKINERLKCLQDLVPGCYKAMGMAVMLDVIIDYVRSLQNQIEFLSMKLSAASACYDLNSLDIEPTDIFQGGNIHSAAEMERILRESVGTQPPNFSSTLPF
>AtbHLH076
MSDKDEFAAKKKDLVNTPVDLYPPENPMLGPSPMMDSFRETLWHDGGFNVHTDADTSFRGNNNIDIPLEMGWNMAQFPADSGFIERAAKFSFFGCGEMMMNQQQSSLGVPDSTGLFLQDTQIPSGSKLDNGPLTDASKLVKERSINNVSEDSQSSGGNGHDDAKCGQTSSKGFSSKKRKRIGKDCEEEEDKKQKDEQSPTSNANKTNSEKQPSDSLKDGYIHMRARRGQATNSHSLAERVRREKISERMKFLQDLVPGCDKVTGKAVMLDEIINYVQSLQCQIEFLSMKLSAVNPVLDFNLESLLAKDALQSSAPTFPHNMSMLYPPVSYLSQTGFMQPNISSMSLLSGGLKRQETHGYESDHHNLVHMNHETGTAPDHEDTTADMKVEP
>AtbHLH077
MNMDKETEQTLNYLPLGQSDPFGNGNEGTIGDFLGRYCNNPQEISPLTLQSFSLNSQISENFPISGGIRFPPYPGQFGSDREFGSQPTTQESNKSSLLDPDSVSDRVHTTKSNSRKRKSIPSGNGKESPASSSLTASNSKVSGENGGSKGGKRSKQDVAGSSKNGVEKCDSKGDNKDDAKPPEAPKDYIHVRARRGQATDSHSLAERARREKISERMTLLQDLVPGCNRITGKAVMLDEIINYVQSLQRQVEFLSMKLATVNPRMEFNANASLSTEMIQPGESLTQSLYAMACSEQRLPSAYYSLGKNMPRFSDTQFPSNDGFVHTETPGFWENNDLQSIVQMGFGDILQQQSNNNNNNCSEPTLQMKLEP
>AtbHLH078
MDNELFMNTEFPPPPEMATHFEHQQSSSSAMMLNWALMDPNPHQDSSFLWEKSTEQQQQQSIFDSALSSLVSSPTPSNSNFSGGGGDGFLIRELIGKLGNIGNNNNNSGEIYGTPMSRSASCYATPMSSPPPPTNSNSQMMMNRTTPLTEFSADPGFAERAARFSCFGSRSFNGRTNTNLPINNGNNMVNNSGKLTRVSSTPALKALVSPEVTPGGEFSRKRKSVPKGKSKENPISTASPSPSFSKTAEKNGGKGGSKSSEEKGGKRRREEEDDEEEEGEGEGNKSNNTKPPEPPKDYIHVRARRGQATDSHSLAERVRREKIGERMKLLQDLVPGCNKVTGKALMLDEIINYVQSLQRQVEFLSMKLSSVNDTRLDFNVDALVSKDVMIPSSNNRLHEEGLQSKSSSHHHQQQLNIYNNNSQLLPNISSNNMMLQSPMNSLETSTLARSFTHLPTLTQFTDSISQYQMFSEEDLQSIVGMGVAENPNNESQHMKIEL
>AtbHLH079
MDPPLVNDSSFSAANPSSYTLSEIWPFPVNDAVRSGLRLAVNSGRVFTRSEHSGNKDVSAAEESTVTDLTAGWGSRKTRDLNSEDDSSKMVSSSSSGNELKESGDKKRKLCGSESGNGDGSMRPEGETSSGGGGSKATEQKNKPEPPKDYIHVRARRGQATDRHSLAERARREKISEKMTALQDIIPGCNKIIGKALVLDEIINYIQSLQRQVEFLSMKLEVVNSGASTGPTIGVFPSGDLGTLPIDVHRTIYEQQEANETRVSQPEWLHMQVDGNFNRTT
>AtbHLH080
MQSTHISGGSSGGGGGGGGEVSRSGLSRIRSAPATWIETLLEEDEEEGLKPNLCLTELLTGNNNSGGVITSRDDSFEFLSSVEQGLYNHHQGGGFHRQNSSPADFLSGSGSGTDGYFSNFGIPANYDYLSTNVDISPTKRSRDMETQFSSQLKEEQMSGGISGMMDMNMDKIFEDSVPCRVRAKRGCATHPRSIAERVRRTRISDRIRRLQELVPNMDKQTNTADMLEEAVEYVKALQSQIQELTEQQKRCKCKPKEEQ
>AtbHLH081
MQPTSVGSSGGGDDGGGRGGGGGLSRSGLSRIRSAPATWLEALLEEDEEESLKPNLGLTDLLTGNSNDLPTSRGSFEFPIPVEQGLYQQGGFHRQNSTPADFLSGSDGFIQSFGIQANYDYLSGNIDVSPGSKRSREMEALFSSPEFTSQMKGEQSSGQVPTGVSSMSDMNMENLMEDSVAFRVRAKRGCATHPRSIAERVRRTRISDRIRKLQELVPNMDKQTNTADMLEEAVEYVKVLQRQIQELTEEQKRCTCIPKEEQ
>AtbHLH082
MENGNGEGKGEFINQNNDFFLDSMSMLSSLPPCWDPSLPPPPPPPQSLFHALAVDAPFPDQFHHPQESGGPTMGSQEGLQPQGTVSTTSAPVVRQKPRVRARRGQATDPHSIAERLRRERIAERMKSLQELVPNTNKTDKASMLDEIIEYVRFLQLQVKVLSMSRLGGAGSVGPRLNGLSAEAGGRLNALTAPCNGLNGNGNATGSSNESLRSTEQRVAKLMEEDMGSAMQYLQGKGLCLMPISLATAISSSTTHSRGSLFNPISSAVAAEDSNVTATAVAAPEASSTMDDVSASKA
>AtbHLH083
MALVNDHPNETNYLSKQNSSSSEDLSSPGLDQPDAAYAGGGGGGGSASSSSTMNSDHQQHQGFVFYPSGEDHHNSLMDFNGSSFLNFDHHESFPPPAISCGGSSGGGGFSFLEGNNMSYGFTNWNHQHHMDIISPRSTETPQGQKDWLYSDSTVVTTGSRNESLSPKSAGNKRSHTGESTQPSKKLSSGVTGKTKPKPTTSPKDPQSLAAKNRRERISERLKILQELVPNGTKVDLVTMLEKAISYVKFLQVQVKVLATDEFWPAQGGKAPDISQVKDAIDAILSSSQRDRNSNLITN
>AtbHLH084
MEAMGEWSTGLGGIYTEEADFMNQLLASYEQPCGGSSSETTATLTAYHHQGSQWNGGFCFSQESSSYSGYCAAMPRQEEDNNGMEDATINTNLYLVGEETSECDATEYSGKSLLPLETVAENHDHSMLQPENSLTTTTDEKMFNQCESSKKRTRATTTDKNKRANKARRSQKCVEMSGENENSGEEEYTEKAAGKRKTKPLKPQKTCCSDDESNGGDTFLSKEDGEDSKALNLNGKTRASRGAATDPQSLYARKRRERINERLRILQHLVPNGTKVDISTMLEEAVQYVKFLQLQIKLLSSDDLWMYAPIAYNGMDIGLDLKLNALTR
>AtbHLH085
MEAMGEWSNNLGGMYTYATEEADFMNQLLASYDHPGTGSSSGAAASGDHQGLYWNLGSHHNHLSLVSEAGSFCFSQESSSYSAGNSGYYTVVPPTVEENQNETMDFGMEDVTINTNSYLVGEETSECDVEKYSSGKTLMPLETVVENHDDEESLLQSEISVTTTKSLTGSKKRSRATSTDKNKRARVNKRAQKNVEMSGDNNEGEEEEGETKLKKRKNGAMMSRQNSSTTFCTEEESNCADQDGGGEDSSSKEDDPSKALNLNGKTRASRGAATDPQSLYARKRRERINERLRILQNLVPNGTKVDISTMLEEAVHYVKFLQLQIKLLSSDDLWMYAPIAFNGMDIGLSSPR
>AtbHLH086
MSLINEHCNERNYISTPNSSEDLSSPQNCGLDEGASASSSSTINSDHQNNQGFVFYPSGETIEDHNSLMDFNASSFFTFDNHRSLISPVTNGGAFPVVDGNMSYSYDGWSHHQVDSISPRVIKTPNSFETTSSFGLTSNSMSKPATNHGNGDWLYSGSTIVNIGSRHESTSPKLAGNKRPFTGENTQLSKKPSSGTNGKIKPKATTSPKDPQSLAAKNRRERISERLKVLQELVPNGTKVDLVTMLEKAIGYVKFLQVQVKVLAADEFWPAQGGKAPDISQVKEAIDAILSSSQRDSNSTRETSIAE
>AtbHLH087
MEGLESVYAQAMYGMTRESKIMEHQGSDLIWGGNELMARELCSSSSYHHQLINPNLSSCFMSDLGVLGEIQQQQHVGNRASSIDPSSLDCLLSATSNSNNTSTEDDEGISVLFSDCQTLWSFGGVSSAESENREITTETTTTIKPKPLKRNRGGDGGTTETTTTTTKPKSLKRNRGDETGSHFSLVHPQDDSEKGGFKLIYDENQSKSKKPRTEKERGGSSNISFQHSTCLSDNVEPDAEAIAQMKEMIYRAAAFRPVNFGLEIVEKPKRKNVKISTDPQTVAARQRRERISEKIRVLQTLVPGGTKMDTASMLDEAANYLKFLRAQVKALENLRPKLDQTNLSFSSAPTSFPLFHPSFLPLQNPNQIHHPEC
>AtbHLH088
MDSDIMNMMMHQMEKLPEFCNPNSSFFSPDHNNTYPFLFNSTHYQSDHSMTNEPGFRYGSGLLTNPSSISPNTAYSSVFLDKRNNSNNNNNGTNMAAMREMIFRIAVMQPIHIDPEAVKPPKRRNVRISKDPQSVAARHRRERISERIRILQRLVPGGTKMDTASMLDEAIHYVKFLKKQVQSLEEQAVVTGGGGGGGGRVLIGGGGMTAASGGGGGGGVVMKGCGTVGTHQMVGNAQILR
>AtbHLH089
MGGGGMFEEIGCFDPNAPAEMTAESSFSPSEPPPTITVIGSNSNSNCSLEDLSAFHLSPQDSSLPASASAYAHQLHINATPNCDHQFQSSMHQTLQDPSYAQQSNHWDNGYQDFVNLGPNHTTPDLLSLLQLPRSSLPPFANPSIQDIIMTTSSSVAAYDPLFHLNFPLQPPNGSFMGVDQDQTETNQGVNLMYDEENNNLDDGLNRKGRGSKKRKIFPTERERRVHFKDRFGDLKNLIPNPTKNDRASIVGEAIDYIKELLRTIDEFKLLVEKKRVKQRNREGDDVVDENFKAQSEVVEQCLINKKNNALRCSWLKRKSKFTDVDVRIIDDEVTIKIVQKKKINCLLFVSKVVDQLELDLHHVAGAQIGEHHSFLFNAKISEGSSVYASAIADRVMEVLKKQYMEALSANNGYHCYSSD
>AtbHLH090
MMMMRGGERVKEFLRPFVDSRTWDLCVIWKLGDDPSRFIEWVGCCCSGCYIDKNIKLENSEEGGTGRKKKASFCRDDHNKHRIRTLACEALSRFPLFMPLYPGIHGEVVMSKSPKWLVNSGSKMEMFSTRVLVPVSDGLVELFAFDMRPFDESMVHLIMSRCTTFFEPFPEQRLQFRIIPRAEESMSSGVNLSVEGGGSSSVSNPSSETQNLFGNYPNASCVEILREEQTPCLIMNKEKDVVVQNANDSKANKKLLPTENFKSKNLHSERKRRERINQAMYGLRAVVPKITKLNKIGIFSDAVDYINELLVEKQKLEDELKGINEMECKEIAAEEQSAIADPEAERVSSKSNKRVKKNEVKIEVHETGERDFLIRVVQEHKQDGFKRLIEAVDLCELEIIDVNFTRLDLTVMTVLNVKANKDGIACGILRDLLLKMMITSI
>AtbHLH091
MYEESSCFDPNSMVDNNGGFCAAETTFTVSHQFQPPLGSTTNSFDDDLKLPTMDEFSVFPSVISLPNSETQNQNISNNNHLINQMIQESNWGVSEDNSNFFMNTSHPNTTTTPIPDLLSLLHLPRCSMSLPSSDIMAGSCFTYDPLFHLNLPPQPPLIPSNDYSGYLLGIDTNTTTQRDESNVGDENNNAQFDSGIIEFSKEIRRKGRGKRKNKPFTTERERRCHLNERYEALKLLIPSPSKGDRASILQDGIDYINELRRRVSELKYLVERKRCGGRHKNNEVDDNNNNKNLDDHGNEDDDDDDENMEKKPESDVIDQCSSNNSLRCSWLQRKSKVTEVDVRIVDDEVTIKVVQKKKINCLLLVSKVLDQLQLDLHHVAGGQIGEHYSFLFNTKIYEGSTIYASAIANRVIEVVDKHYMASLPNSNY
>AtbHLH092
MDNFFLGLSCQEENNFWDLIVADISGDRSVSVPIRSAFRSYMKDTELRMMSPKISSSKVNVKKRMVNLLRKNWEEKKNTVAPEKERSRRHMLKERTRREKQKQSYLALHSLLPFATKNDKNSIVEKAVDEIAKLQRLKKELVRRIKVIEEKSAKDGHDEMSETKVRVNLKEPLSGLDSMLEALHYLKSMGTKLKTVHANFSPQEFSATMTIETQIRGEEVEKRVERRLQETEWKLLFLPEASFYKDY
>AtbHLH093
MELSTQMNVFEELLVPTKQETTDNNINNLSFNGGFDHHHHQFFPNGYNIDYLCFNNEEEDENTLLYPSSFMDLISQPPPLLLHQPPPLQPLSPPLSSSATAGATFDYPFLEALQEIIDSSSSSPPLILQNGQEENFNNPMSYPSPLMESDQSKSFSVGYCGGETNKKKSKKLEGQPSKNLMAERRRRKRLNDRLSMLRSIVPKISKMDRTSILGDAIDYMKELLDKINKLQDEEQELGNSNNSHHSKLFGDLKDLNANEPLVRNSPKFEIDRRDEDTRVDICCSPKPGLLLSTVNTLETLGLEIEQCVISCFSDFSLQASCSEGAEQRDFITSEDIKQALFRNAGYGGSCL
>AtbHLH094
MPLEAVVYPQDPFGYLSNCKDFMFHDLYSQEEFVAQDTKNNIDKLGHEQSFVEQGKEDDHQWRDYHQYPLLIPSLGEELGLTAIDVESHPPPQHRRKRRRTRNCKNKEEIENQRMTHIAVERNRRKQMNEYLAVLRSLMPSSYAQRGDQASIVGGAINYVKELEHILQSMEPKRTRTHDPKGDKTSTSSLVGPFTDFFSFPQYSTKSSSDVPESSSSPAEIEVTVAESHANIKIMTKKKPRQLLKLITSLQSLRLTLLHLNVTTLHNSILYSISVRVEEGSQLNTVDDIATALNQTIRRIQEET
>AtbHLH095
MTNAQELGQEGFMWGISNSDDSGGGCKRIEKEPLPSHPSHPSPEIQTTTVKKGKKRTKRNDKNHEEESPDHEIHIWTERERRKKMRDMFSKLHALLPQLPPKADKSTIVDEAVSSIKSLEQTLQKLEMQKLEKLQYSSASTNTTPTTTFAYAPSSSSSPTALLTPISNHPIDATATDSYPRAAFLADQVSSSSAAAANLPYPCNDPIVNFDTWSSRNVVLTICGNEAFFNLCVPKHKPGVFTSVCYLFEKYNMEVLFANVSSNVFWSTYVIQAQVNPSCENQLLGNGLGVVDVFKQVSQELVLYFSSL
>AtbHLH096
MALEAVVYPQDPFSYISCKDFPFYDLYFQEEEDQDPQDTKNNIKLGQGQGHGFASNNYNGRTGDYSDDYNYNEEDLQWPRDLPYGSAVDTESQPPPSDVAAGGGRRKRRRTRSSKNKEEIENQRMTHIAVERNRRKQMNEYLAVLRSLMPPYYAQRGDQASIVGGAINYLKELEHHLQSMEPPVKTATEDTGAGHDQTKTTSASSSGPFSDFFAFPQYSNRPTSAAAAEGMAEIEVTMVESHASLKILAKKRPRQLLKLVSSIQSLRLTLLHLNVTTRDDSVLYSISVKVEEGSQLNTVEDIAAAVNQILRRIEEESSFS
>AtbHLH097
MDKDYSAPNFLGESSGGNDDNSSGMIDYMFNRNLQQQQKQSMPQQQQHQLSPSGFGATPFDKMNFSDVMQFADFGSKLALNQTRNQDDQETGIDPVYFLKFPVLNDKIEDHNQTQHLMPSHQTSQEGGECGGNIGNVFLEEKEDQDDDNDNNSVQLRFIGGEEEDRENKNVTKKEVKSKRKRARTSKTSEEVESQRMTHIAVERNRRKQMNEHLRVLRSLMPGSYVQRGDQASIIGGAIEFVRELEQLLQCLESQKRRRILGETGRDMTTTTTSSSSPITTVANQAQPLIITGNVTELEGGGGLREETAENKSCLADVEVKLLGFDAMIKILSRRRPGQLIKTIAALEDLHLSILHTNITTMEQTVLYSFNVKITSETRFTAEDIASSIQQIFSFIHANTNISGSSNLGNIVFT
>AtbHLH098
MQEIIPDFLEECEFVDTSLAGDDLFAILESLEGAGEISPTAASTPKDGTTSSKELVKDQDYENSSPKRKKQRLETRKEEDEEEEDGDGEAEEDNKQDGQQKMSHVTVERNRRKQMNEHLTVLRSLMPCFYVKRGDQASIIGGVVEYISELQQVLQSLEAKKQRKTYAEVLSPRVVPSPRPSPPVLSPRKPPLSPRINHHQIHHHLLLPPISPRTPQPTSPYRAIPPQLPLIPQPPLRSYSSLASCSSLGDPPPYSPASSSSSPSVSSNHESSVINELVANSKSALADVEVKFSGANVLLKTVSHKIPGQVMKIIAALEDLALEILQVNINTVDETMLNSFTIKIGIECQLSAEELAQQIQQTFC
>AtbHLH099
MMFQQDYPHGFSLVETSLSYEMLDYFQNIVVSNSEDVASQQNSISSSSYSSATLSCSITEQKSHLTEKLSPLRERYGCGDFLSRKRRRRSEKTIVDKENQRMNHIAVERNRRKQMNHFLSILKSMMPLSYSQPNDQASIIEGTISYLKKLEQRLQSLEAQLKATKLNQSPNIFSDFFMFPQYSTATATATATASSSSSSHHHHKRLEVVADVEVTMVERHANIKVLTKTQPRLLFKIINEFNSLGLSTLHLNLTTSKDMSLFTFSVKVEADCQLTPSGNEVANTVHEVVRRVHKER
>AtbHLH100
MCALVPPLYPNFGWPCGDHSFYETDDVSNTFLDFPLPDLTVTHENVSSENNRTLLDNPVVMKKLNHNASERERRKKINTMFSSLRSCLPPTNQTKKLSVSATVSQALKYIPELQEQVKKLMKKKEELSFQISGQRDLVYTDQNSKSEEGVTSYASTVSSTRLSETEVMVQISSLQTEKCSFGNVLSGVEEDGLVLVGASSSRSHGERLFYSMHLQIKNGQVNSEELGDRLLYLYEKCGHSFT
>AtbHLH101
MEYPWLQSQVHSFSPTLHFPSFLHPLDDSKSHNINLHHMSLSHSNNTNSNNNNYQEEDRGAVVLEKKLNHNASERDRRRKLNALYSSLRALLPLSDQKRKLSIPMTVARVVKYIPEQKQELQRLSRRKEELLKRISRKTHQEQLRNKAMMDSIDSSSSQRIAANWLTDTEIAVQIATSKWTSVSDMLLRLEENGLNVISVSSSVSSTARIFYTLHLQMRGDCKVRLEELINGMLLGLRQS
>AtbHLH102
MRTGKGNQEEEDYGEEDFNSKREGPSSNTTVHSNRDSKENDKASAIRSKHSVTEQRRRSKINERFQILRELIPNSEQKRDTASFLLEVIDYVQYLQEKVQKYEGSYPGWSQEPTKLTPWRNNHWRVQSLGNHPVAINNGSGPGIPFPGKFEDNTVTSTPAIIAEPQIPIESDKARAITGISIESQPELDDKGLPPLQPILPMVQGEQANECPATSDGLGQSNDLVIEGGTISISSAYSHELLSSLTQALQNAGIDLSQAKLSVQIDLGKRANQGLTHEEPSSKNPLSYDTQGRDSSVEEESEHSHKRMKTL
>AtbHLH103
MTEEFDTTGVCTGTWWSSSNGMFSGCSLPRSAEIVVDFGEIEWQNIDTLDAKTYNENYLSTSTFLGNANLDTTSQIYVSSPSNIHEEERYNQINSFLEGLFDSSEQLLVPNCPKPELFESFHFFDDVFPNESRMISVFDHQKPKEDMQACKSLTTCKRASEKSGELEDIESSQPLKRPRLETPSHFPSFKVRKEKLGDRITALQQLVSPFGKTDTASVLHDAIDYIKFLQEQITEKVSTSPHLNSIGSGEQKQWSDKSSNNTHNQNCSPRQDLRSRGLCLMPISSTFSTPPQHLDTSSLWN
>AtbHLH104
MYPSLDDDFVSDLFCFDQSNGAELDDYTQFGVNLQTDQEDTFPDFVSYGVNLQQEPDEVFSIGASQLDLSSYNGVLSLEPEQVGQQDCEVVQEEEVEINSGSSGGAVKEEQEHLDDDCSRKRARTGSCSRGGGTKACRERLRREKLNERFMDLSSVLEPGRTPKTDKPAILDDAIRILNQLRDEALKLEETNQKLLEEIKSLKAEKNELREEKLVLKADKEKTEQQLKSMTAPSSGFIPHIPAAFNHNKMAVYPSYGYMPMWHYMPQSVRDTSRDQELRPPAA
>AtbHLH105
MVSPENANWICDLIDADYGSFTIQGPGFSWPVQQPIGVSSNSSAGVDGSAGNSEASKEPGSKKRGRCESSSATSSKACREKQRRDRLNDKFMELGAILEPGNPPKTDKAAILVDAVRMVTQLRGEAQKLKDSNSSLQDKIKELKTEKNELRDEKQRLKTEKEKLEQQLKAMNAPQPSFFPAPPMMPTAFASAQGQAPGNKMVPIISYPGVAMWQFMPPASVDTSQDHVLRPPVA
>AtbHLH106
MQPETSDQMLYSFLAGNEVGGGGYCVSGDYMTTMQSLCGSSSSTSSYYPLAISGIGETMAQDRALAALRNHKEAERRRRERINSHLNKLRNVLSCNSKTDKATLLAKVVQRVRELKQQTLETSDSDQTLLPSETDEISVLHFGDYSNDGHIIFKASLCCEDRSDLLPDLMEILKSLNMKTLRAEMVTIGGRTRSVLVVAADKEMHGVESVHFLQNALKSLLERSSKSLMERSSGGGGGERSKRRRALDHIIMV
>AtbHLH107
MQPEVSDQIFYAFLTGGLCASSTSTTVTSSSDPFATVYEDKALASLRNHKEAERKRRARINSHLNKLRKLLSCNSKTDKSTLLAKVVQRVKELKQQTLEITDETIPSETDEISVLNIEDCSRGDDRRIIFKVSFCCEDRPELLKDLMETLKSLQMETLFADMTTVGGRTRNVLVVAADKEHHGVQSVNFLQNALKSLLERSSKSVMVGHGGGGGEERLKRRRALDHIIMV
>AtbHLH108
MNKDEVFLRQWFEILYSLTNPEANSDLRRINNEKGVEKVGQKRSAESRREGKKKRVKTQCVIKSSDKSDHDTLLKKKRRERIRRQLETLKEITPNCPQSDINAILDCVIEYTNNLRLAHYKGSQGICDDWRLFTEAGAVLYYIDT
>AtbHLH109
MERNNRNEGTHEEEQCSLSDIIYSFCSENHSELNPLQEIFGVTKNNDHEKHDEEPDEESYRMAKRQRSMEYRMMMEKKRRKEIKDKVDILQGLMPNHCTKPDLASKLENIIEYIKSLKYQVDVMSMAYTTTPVYTPPFYAAAQAPCMSPWGYYTPGVPMMPQQNMTYIPQYPQVYGTVPPNQTQP
>AtbHLH110
MDSANLHQLQDQLQLVGSSSSSSSLDNNSDPSCYGASSAHQWSPGGISLNSVSLSHNYNNEMLNTRAHNNNNNNNTSECMSLSSIHNHSLIQQQDFPLQWPHDQSSYQHHEGLLKIKEELSSSTISDHQEGISKFTDMLNSPVITNYLKINEHKDYTEKLLLKSMSSGFPINGDYGSSLPSSSSSSSPSSQSHRGNFSQIYPSVNISSLSESRKMSMDDMSNISRPFDINMQVFDGRLFEGNVLVPPFNAQEISSLGMSRGSLPSFGLPFHHHLQQTLPHLSSSPTHQMEMFSNEPQTSEGKRHNFLMATKAGENASKKPRVESRSSCPPFKVRKEKLGDRIAALQQLVSPFGKTDTASVLMEAIGYIKFLQSQIETLSVPYMRASRNRPGKASQLVSQSQEGDEEETRDLRSRGLCLVPLSCMTYVTGDGGDGGGGVGTGFWPTPPGFGGGT
>AtbHLH112
MAEEFKATASICGGGGGAWWNSPRSVMSPSDHFLSPCFGAAITSNDFSSQENHLKSRMTCTDNNNIVFGQREADSDSGGSTVTMDSTLQMMGLGFSSNCSSDWNQTILQEDLNSSFIRSSQDQDHGQGFLSTTTSPYILNPACSSSPSTSSSSSLIRTFYDPEPSPYNFVSTTSGSINDPQLSWANKTNPHHQVAYGLINSFSNNANSRPFWNSSSTTNLNNTTPSNFVTTPQIISTRLEDKTKNLKTRAQSESLKRAKDNESAAKKPRVTTPSPLPTFKVRKENLRDQITSLQQLVSPFGKTDTASVLQEAIEYIKFLHDQVTVLSTPYMKQGASNQQQQQISGKSKSQDENENHELRGHGLCLVPISSTFPVANETTADFWTPTFGGNNFR
>AtbHLH113
MGDTAEDQDDRAMMEAEGVTSFSELLMFSDGVLSSSSDHQPEGNVGDGGEDSLGFVFSGKTGSRMLCFSGGYQNDDESLFLEPSVPTSGVSDLDPSCIKIDCRNSNDACTVDKSTKSSTKKRTGTGNGQESDQNRKPGKKGKRNQEKSSVGIAKVRKERLGERIAALQQLVSPYGKTDAASVLHEAMGYIKFLQDQIQVLCSPYLINHSLDGGVVTGDVMAAMKAKDLRSRGLCLVPVSSTVHVENSNGADFWSPATMGHTTSPSLPQGF
>AtbHLH114
MNMHNSFFEGLLIDPNDQLLPDPWSKSTIPNAKSELLENFPFLDNMFLVDSEAESLLDHEIRNHKSSKEQITQDYKNLTSKRSEELEENSDEYSPRLLKRPRLETLSPLPSFKVRKEKLGDRITALQQLVSPFGKTDTASVLNEAVEYIKFLQEQVTVLSNPEQNTIGSVQQQQCSNKKSINTQGEVEEDECSPRRYVDLSSRGLCLMPISASYPVAAAAASAAEMNVHLVSGIFHSL
>AtbHLH115
MVSPENTNWLSDYPLIEGAFSDQNPTFPWQIDGSATVSVEVDGFLCDADVIKEPSSRKRIKTESCTGSNSKACREKQRRDRLNDKFTELSSVLEPGRTPKTDKVAIINDAIRMVNQARDEAQKLKDLNSSLQEKIKELKDEKNELRDEKQKLKVEKERIDQQLKAIKTQPQPQPCFLPNPQTLSQAQAPGSKLVPFTTYPGFAMWQFMPPAAVDTSQDHVLRPPVA
>AtbHLH116
MGLDGNNGGGVWLNGGGGEREENEEGSWGRNQEDGSSQFKPMLEGDWFSSNQPHPQDLQMLQNQPDFRYFGGFPFNPNDNLLLQHSIDSSSSCSPSQAFSLDPSQQNQFLSTNNNKGCLLNVPSSANPFDNAFEFGSESGFLNQIHAPISMGFGSLTQLGNRDLSSVPDFLSARSLLAPESNNNNTMLCGGFTAPLELEGFGSPANGGFVGNRAKVLKPLEVLASSGAQPTLFQKRAAMRQSSGSKMGNSESSGMRRFSDDGDMDETGIEVSGLNYESDEINESGKAAESVQIGGGGKGKKKGMPAKNLMAERRRRKKLNDRLYMLRSVVPKISKMDRASILGDAIDYLKELLQRINDLHNELESTPPGSLPPTSSSFHPLTPTPQTLSCRVKEELCPSSLPSPKGQQARVEVRLREGRAVNIHMFCGRRPGLLLATMKALDNLGLDVQQAVISCFNGFALDVFRAEQCQEGQEILPDQIKAVLFDTAGYAGMI
>AtbHLH117
METPAYDFDSLTDLPPLPPSDFTPSNAFTFPDHNLDFSFLDSTLSLLNRHHLSESTRLEQIFYDSTHTQLFHNDDTTTTTTPFLHLPDLKSIDAVEEPTTMKLFPSLSPPLPAAKRQKLNSTSSSTTSGSPTASNDGGIITKRRKISDKIRSLEKLMPWERKMNLAMTLEESHKYIKFLQSQIASLRWMPLESVYNTAGEVGETDLLKSLTRQQILQVLANSPGSRNVLSSRGVCVFSYEQLLSLKTMSRNL
>AtbHLH118
MEKLVHKEIEKRRRQEMASLYASLRSLLPLEFIQGKRSTSDQVKGAVNYIDYLQRNIKDINSKRDDLVLLSGRSFRSSNEQEWNEISNHVVIRPCLVGIEIVLSILQTPFSSVLQVLREHGLYVLGYICSSVNDRLIHTLQAEVNDLALIDLADLKDTLTLMK
>AtbHLH119
MGEDDIVELLWNGQVVRTSQPQRPSSGKPSPTPPILRGSGSGSGEENAPLPLPLLQPPRPLHHQNLFIREEEMSSWLHYSYTGVTSTPATHPQSSVSLPPPPPIAPSEDDVVELLWKSGQVVQSIQTQRPIPPPIFRGSGSGGGEETVLPLPPLHPSHQNIFIQEDEMASWLYHPLRQDYFSSGVASTSATRPQSSASLAPTPPPPSVPYGQIPVERRTENFMNFLRLRGNIFSGGRVEAGPVVIESTQIGSSATPSSSAAESCVIPATHGTESRAAAITGVSRTFAVPGLGRRGKEVATETAGTSYSGVNKAETERVQIQPERETKITEDKKREETIAEIQGTEEAHGSTSRKRSRAADMHNLSERRRRERINERMKTLQELLPRCRKTDKVSMLEDVIEYVKSLQLQIQMMSMGHGMMPPMMHEGNTQQFMPHMAMGMKGMNRPPPFVPFPGKTFPRPGHMAGVGPSYPALRYPFPDTQASDLSRVHVPSLHSNPVPNQPRFPAYINPYSQFVGLHQMQQPPLPLQGQPTSQPSFSHASTSK
>AtbHLH120
MNPSNNPKKTRHQSHMPQERDETKKEKKLLHRNIERQRRQEMAILFASLRSQLPLKYIKALSSQGKRAMSDHVNGAVSFIKDTQTRIKDLSARRDELKREIGDPTSLTGSGSGSGSSRSEPASVMVQPCVSGFEVVVSSLASGLEAWPLSRVLEVLHGQGLEVISSLTARVNERLMYTIQVEVNSFDCFDLAWLQQKLIEQLVLSTTRH
>AtbHLH121
MDVSARKSQKAGREKLRREKLNEHFVELGNVLDPERPKNDKATILTDTVQLLKELTSEVNKLKSEYTALTDESRELTQEKNDLREEKTSLKSDIENLNLQYQQRLRSMSPWGAAMDHTVMMAPPPSFPYPMPIAMPPGSIPMHPSMPSYTYFGNQNPSMIPAPCPTYMPYMPPNTVVEQQSVHIPQNPGNRSREPRAKVSRESRSEKAEDSNEVATQLELKTPGSTSDKDTLQRPEKTKRCKRNNNNNSIEESSHSSKCSSSPSVRDHSSSSSVAGGQKPDDAK
>AtbHLH122
MESEFQQHHFLLHDHQHQRPRNSGLIRYQSAPSSYFSSFGESIEEFLDRPTSPETERILSGFLQTTDTSDNVDSFLHHTFNSDGTEKKPPEVKTEDEDAEIPVTATATAMEVVVSGDGEISVNPEVSIGYVASVSRNKRPREKDDRTPVNNLARHNSSPAGLFSSIDVETAYAAVMKSMGGFGGSNVMSTSNTEASSLTPRSKLLPPTSRAMSPISEVDVKPGFSSRLPPRTLSGGFNRSFGNEGSASSKLTALARTQSGGLDQYKTKDEDSASRRPPLAHHMSLPKSLSDIEQLLSDSIPCKIRAKRGCATHPRSIAERVRRTKISERMRKLQDLVPNMDTQTNTADMLDLAVQYIKDLQEQVKALEESRARCRCSSA
>AtbHLH123
MGDHHDFINSGSWWKVSSSSSPSSSSSMRASSIESGGSAVFHDKLHHHSLATDHHLQMIGLGLSSQSPVDQWNQSLLRGDSKAETSFGVMLQENLNLDATSNANANTTSSTSSYQLQESDSSHHHQALWRDPQSDFKPQILTSGGNRGFFLDHQFSPHGSSSTDSSTVTCQGFAVDNSSNAMYAATTTTPNSSSGMFHHQQAGGFGSSDQQPSRNHQQSSLGYSQFGSSTGNYDQMASALPSTWFLRSSPPPKPHSPLRFSNNATFWNPAAAGNAGAPPPHDASSNFFPALQPPQIHPQSFDEQPKNISEIRDSSSNEVKRGGNDHQPAAKRAKSEAASPSPAFKRKEKMGDRIAALQQLVSPFGKTDAASVLSEAIEYIKFLHQQVSALSNPYMKSGASLQHQQSDHSTELEVSEEPDLRSRGLCLVPVSSTFPVTHDTTVDFWTPTFGGTFR
>AtbHLH124
MEAKPLASSSSEPNMISPSSNIKPKLKDEDYMELVCENGQILAKIRRPKNNGSFQKQRRQSLLDLYETEYSEGFKKNIKILGDTQVVPVSQSKPQQDKETNEQMNNNKKKLKSSKIEFERNVSKSNKCVESSTLIDVSAKGPKNVEVTTAPPDEQSAAVGRSTELYFASSSKFSRGTSRDLSCCSLKRKYGDIEEEESTYLSNNSDDESDDAKTQVHARTRKPVTKRKRSTEVHKLYERKRRDEFNKKMRALQDLLPNCYKDDKASLLDEAIKYMRTLQLQVQMMSMGNGLIRPPTMLPMGHYSPMGLGMHMGAAATPTSIPQFLPMNVQATGFPGMNNAPPQMLSFLNHPSGLIPNTPIFSPLENCSQPFVVPSCVSQTQATSFTQFPKSASASNLEDAMQYRGSNGFSYYRSPN
>AtbHLH125
MDCVPSLFMPDSTYEDGLLFSDSFLLSPFISYQNNDVFHSITNKIGGSNKKRSLCDITYGANEANKNDDDRESKKMKHRDIERQRRQEVSSLFKRLRTLLPFQYIQGKRSTSDHIVQAVNYIKDLQIKIKELNEKRNRVKKVISATTTTHSAIEECTSSLSSSAASTLSSSCSCVGDKHITVVVTPCLVGVEIIISCCLGRNKSCLSSVLQMLAQEQRFSVVSCLSARRQQRFMHTIVSQVEDGKQINILELKDKIMTM
>AtbHLH126
MDPYKNLNPKGYQRQRPFSSAGESGGSGGSGTAHETDDNKKKKKLLHRDIERQRRQEMATLFATLRTHLPLKYIKGKRAVSDHVNGAVNFIKDTEARIKELSARRDELSRETGQGYKSNPDPGKTGSDVGKSEPATVMVQPHVSGLEVVVSSNSSGPEALPLSKVLETIQEKGLEVMSSFTTRVNDRLMHTIQVEVNSFGCIDLLWLQQKLVEDLILSTGY
>AtbHLH127
MMIISSQILLLFGFKLFFETRGEDDIVELLCKIGQTQIPSSDPLPILRGSGSGGREENTPLPPPLPHQNLFIQEDEMSSWPHHPLRQDYLCSELYASTPAPHPQSSVSLAPPPPKPPSSAPYGQIIAPRSAPRIQGTEEARGSTSRKRSRAAEMHNLAERRRREKINERMKTLQQLIPRCNKSTKVSMLEDVIEYVKSLEMQINQFMPHMAMGMNQPPAYIPFPSQAHMAGVGPSYPPPRYPFPNIQTFDPSRVWLQSPQPNPVSNQPQMNPYGQFVGHHQMQQSLPPPLQVILSQYPLCLFLCSNK
>AtbHLH128
MYQSSSSTSSSSQRSSLPGGGGLIRYGSAPGSFLNSVVDEVIGGGSSNARDFTGYQPSSDNFIGNFFTGAADSSSLRSDSTTCGVNNSSDGQKQLGNNNNNNSNKDIFLDRSYGGFNEISQQHKSNDIGGGNSSGSYSLARQRSSPADFFTYLASDKNNFSLNQPTSDYSPQGGSNGGRGHSRLKSQLSFTNHDSLARINEVNETPVHDGSGHSFSAASFGAATTDSWDDGSGSIGFTVTRPSKRSKDMDSGLFSQYSLPSDTSMNYMDNFMQLPEDSVPCKIRAKRGCATHPRSIAERERRTRISGKLKKLQDLVPNMDKQTSYSDMLDLAVQHIKGLQHQLQNLKKDQENCTCGCSEKPS
>AtbHLH129
MYPPNSSKSTAHDGGGDADTNQYDSAAGATRDFSSLGPQTHHHPPPQRQQQHQQNPNLVGHYLPGEPSSIGFDSNASSSSSLFRHRSSPAGFYDQHLPTDPNGTGFSLGRPNGGYGGGGEQGPSRLKSELRFSSGSSSHQEHNSLPRISEVEAAAAARNGVASSSMSFGNNRTNNWDNSSSHISFTIDQPGKRSKNSDFFTLETQYSMPQTTLEMATMENLMNIPEDSVPCRARAKRGFATHPRSIAERERRTRISGKLKKLQELVPNMDKQTSYADMLDLAVEHIKGLQHQVEVRP
>AtbHLH130
MDSNNHLYDPNPTGSGLLRFRSAPSSVLAAFVDDDKIGFDSDRLLSRFVTSNGVNGDLGSPKFEDKSPVSLTNTSVSYAATLPPPPQLEPSSFLGLPPHYPRQSKGIMNSVGLDQFLGINNHHTKPVESNLLRQSSSPAGMFTNLSDQNGYGSMRNLMNYEEDEESPSNSNGLRRHCSLSSRPPSSLGMLSQIPEIAPETNFPYSHWNDPSSFIDNLSSLKREAEDDGKLFLGAQNGESGNRMQLLSHHLSLPKSSSTASDMVSVDKYLQLQDSVPCKIRAKRGCATHPRSIAERVRRTRISERMRKLQELVPNMDKQTNTSDMLDLAVDYIKDLQRQYKILNDNRANCKCMNKEKKSI
>AtbHLH132
MELVFENGQILAKGQRSNVSLHNQRTKSIMDLYEAEYNEDFMKSIIHGGGGAITNLGDTQVVPQSHVAAAHETNMLESNKHVDDSETLKASSSKRMMVDYHNRKKIKFIPPDEQSVVADRSFKLGFDTSSVGFTEDSEGSMYLSSSLDDESDDARPQVPARTRKALVKRKRNAEAYNSPERNQRNDINKKMRTLQNLLPNSHKDDNESMLDEAINYMTNLQLQVQMMTMGNRFVTPSMMMPLGPNYSQMGLAMGVGMQMGEQQFLPAHVLGAGLPGINDSADMLRFLNHPGLMPMQNSAPFIPTENCSPQSVPPSCAAFPNQIPNPNSLSNLDGATLHKKSRKTNR
>AtbHLH134
MSSSRRSRQASSSSRISDDQITDLISKLRQSIPEIRQNRRSNTVSASKVLQETCNYIRNLNKEADDLSDRLTQLLESIDPNSPQAAVIRSLING
>AtbHLH135
MSGRRSRSRQSSGTSRISEDQINDLIIKLQQLLPELRDSRRSDKVSAARVLQDTCNYIRNLHREVDDLSERLSELLANSDTAQAALIRSLLTQ
>AtbHLH136
MSNRRSRQSSSAPRISDNQMIDLVSKLRQILPEIGQRRRSDKASASKVLQETCNYIRNLNREVDNLSERLSQLLESVDEDSPEAAVIRSLLM
>AtbHLH137
MATFSYFQNYPHSLLDPLLFPTPHSSINLTSFIDQNHLYPLPNISTVEDISFLEYNVDKTENSGSEKLANTTKTATTGSSSCDQLSHGPSAITNTGKTRGRKARNSNNSKEGVEGRKSKKQKRGSKEEPPTDYIHVRARRGQATDSHSLAERVRREKISERMRTLQNLVPGCDKVTGKALMLDEIINYVQTLQTQVEFLSMKLTSISPVVYDFGSDLDGLILQSEMGSPEVGTSFTNAMPTTTPIFPSLLDNSVVPTHAQVQEEGEERENFVDRSGFNNNNFCSFP
>AtbHLH138
MERYTKKNERFKAEEGKGSKKSRTFLTERERRALFNDRFFDLKNLIPNPTKGGEASIVQDGIVYINELQRLVSELKYLVEKKKCGARHNNIEVDNKNTIYGTSKIEHPFSKNKNTFNCLIRTLRFVHHF
>AtbHLH139
MENEAFVDGELESLLGMFNFDQCSSNESSFCNAPNETDVFSSDDFFPFGTILQSNYAAVLDGSNHQTNRNVDSRQDLLKPRKKQKLSSESNLVTEPKTAWRDGQSLSSYNSSDDEKALGLVSNTSKSLKRKAKANRGIASDPQSLYARKRRERINDRLKTLQSLVPNGTKVDISTMLEDAVHYVKFLQLQIKLLSSEDLWMYAPLAHNGLNMGLHHNLLSRLI
>AtbHLH140
MDDFNLRSENPNSSSTTSSSSSSFHRHKSETGNTKRSRSTSTLSTDPQSVAARDRRHRISDRFKILQSMVPGGAKMDTVSMLDEAISYVKFLKAQIWYHQNMLLFINDHETTSSCTYSPGAGEFGPKLFGYDDDYAPIMDTYSQGVPLTVADSKYTPWFGSVDDEQEHVTYFKYRRATRHALRGHCNCIIGETEEFADQREKMEVQIEESGKNQTSPESIEADKAKQIVVLLIGPPGSGKSTFCDTAMRSSHRPWSRICQDIVNNGKAGTKAQCLKMATDSLREGKSVFIDRCNLDREQRSEFIKLGGPEFEVHAVVLELPAQVCISRSVKRTGHEGNLQGGRAAAVVNKMLQSKELPKVNEGFSRIMFCYSDADVDNAVNMYNKLGPMDTLPSGCFGEKKLDTKSQPGIMKFFKKVSALPASSSNEATNTTRKADEMTANVRVSPVKLGSADIVPTLAFPSISTADFQFDLEKASDIIVEKAEEFLSKLGTARLVLVDLSRGSKILSLVKAKASQKNIDSAKFFTFVGDITKLRSEGGLHCNVIANATNWRLKPGGGGVNAAIFKAAGPDLETATRVRANTLLPGKAVVVPLPSTCPLHNAEGITHVIHVLGPNMNPNRPDNLNNDYTKGCKTLREAYTSLFEGFLSVVQDQSKLPKRSSQTAVSDSGEDIKEDSERNKKYKGSQDKAVTNNLESESLEDTRGSGKKMSKGWNTWALALHSIAMHPERHENVVLEYLDNIVVINDQYPKARKHVLVLARQESLDGLEDVRKENLQLLQEMHNVGLKWVDRFQNEDASLIFRLGYHSVPSMRQLHLHVISQDFNSDSLKNKKHWNSFTTSFFRDSVDVLEEVNSQGKANVASEDLLKGELRCNRCRSAHPNIPKLKSHVRSCHSQFPDHLLQNNRLVARAET
>AtbHLH141
MNSHDIDDQLEADVYSNLPSRNDSSTGRRNRNSCRSKHSETEQRRRSKINERFQSLMDIIPQNQNDQKRDKASFLLEVIEYIHFLQEKVHMYEDSHQMWYQSPTKLIPWRNSHGSVAEENDHPQIVKSFSSNDKVAASSGFLLDTYNSVNPDIDSAVSTKIPEHSPVSAVSSYLRTEPSLQFVQHDFWQPKTSCGTINCFTNELLTSDEKTSASLSTVCSQRVLNTLTEALKSSGVNMSETMISVQLSLRKREDREYSVAAFASEDNGNSIADEEGDSPTETRSFCNDIDHSQKRIRR
>AtbHLH142
MPLDKRQRDLPLGLSPQACFKDIVGRSVLPRIPLPELGKLYAAKLQARCLQPPPFQSLLCSHDKESYGKRFSRSDMRSWCAAATTTTTPLGALESSQKRLLIFDQSGDQTRLLQCPFPLRFPSHAAAEPVKLSELQGIEKAFKEDGEEFHKSDGTESEMHEDTEEINALLYSDDDYDDDCESDDEVMSTGHSPYPNEGVCNKRELEEIDGPCKRQKLLDKVNNISDLSSLVGTESSTQLNGSSFLKDKKLPESKTISTKEDTGSGLSNEQSKKDKIRTALKILESVVPGAKGNEALLLLDEAIDYLKLLKRDLISTEVKNQSSTTHKSPILLLKETTWGTRNLQTDKA
>AtbHLH143
MPLDTKQQKWLPLGLNPQACVQDKATEYFRPGIPFPELGKVYAAEHQFRYLQPPFQALLSRYDQQSCGKQVSCLNGRSSNGAAPEGALKSSRKRFIVFDQSGEQTRLLQCGFPLRFPSSMDAERGNILGALHPEKGFSKDHAIQEKILQHEDHENGEEDSEMHEDTEEINALLYSDDDDNDDWESDDEVMSTGHSPFTVEQQACNITTEELDETESTVDGPLLKRQKLLDHSYRDSSPSLVGTTKVKGLSDENLPESNISSKQETGSGLSDEQSRKDKIHTALRILESVVPGAKGKEALLLLDEAIDYLKLLKQSLNSSKGLNNHW
>AtbHLH144
MQNNQFPHFSDEVGDRNMHNPYASGSSYDALFPPCAKLPYHGVELQPSAVCPKNFVIFDQTYDRSQVMYHPELTHKLMNTPSLNNLASTFQNEYVGGSYGNYGNYEQEVSSSYQEDPNEIDALLSADEDYEENDDNEGEEDGGDSEEVSTARTSSRDYGNTTAESCCSSYGYNNNNNNNSRKQSLSGSASSSNNDGKGRKKMKKMMGVLRRIVPGGEQMNTACVLDEAVQYLKSLKIEAQKLGVGHFSNQS
>AtbHLH145
MGQDRGFGFPTQRLCSLSSLALSHLGKQDLNLVSKTCGDTTDMFSTRGSYQVSTQVSQSYFDGYCGWVHGSSHLQQQFLPPQNQCMKQVPLQVDGVISKAEEQCSQKRFLVFDQSGDQTTLLLASDIRKSFETLKQHACPDMKEELQRSNKDLFVCHGMQGNSEPDLKEDSEELNALLYSEDESGYCSEEDEVTSADHSPSIVVSGREDQKTFLGSYGQPLNAKKRKILETSNESMRDAESSCGSCDNTRISFLKRSKLSSNKIGEEKIFETVSLLRSVVPGEELVDPILVIDRAIDYLKSLKMEAKNREA
>AtbHLH146
MERQIINRKKRVFSLEPNKNPSAVFTRKYTSHLVPALKKLNMNKNSSKQTVKHEVDMALALSAQEFAWSRFLLQKLSSSSNPTTTTSSSSDGIRILERPDKEGGNEEGGIEERLRELKKLLPGGEEMNVEEMLSEIGNYIKCLELQTIALKSIVQDST
>AtbHLH147
MESISPVSNQLLQPTTTSSNSDRSRRKRKKKSSPSSVEKSPSPSISLEKWRSEKQQQIYSTKLVHALRELRISQQPSSSSSSSIPRGGRAVREVADRALAVAARGKTLWSRAILSKAVKLKFRKHKRQRISNPTTTTLTTGSIRSKKQRATVLRLKAKGLPAVQRKVKVLSRLVPGCRKQSLPVVLEETTDYIAAMEMQIRTMTAILSAVSSSPPPPTPGHEGGQTHMLG
>AtbHLH148
MASLISDIEPPTSTTSDLVRRKKRSSASSAASSRSSASSVSGEIHARWRSEKQQRIYSAKLFQALQQVRLNSSASTSSSPTAQKRGKAVREAADRALAVSARGRTLWSRAILANRIKLKFRKQRRPRATMAIPAMTTVVSSSSNRSRKRRVSVLRLNKKSIPDVNRKVRVLGRLVPGCGKQSVPVILEEATDYIQALEMQVRAMNSLVQLLSSYGSAPPPI
>AtbHLH149
MVESLFPSIENTGESSRRKKPRISETAEAEIEARRVNEESLKRWKTNRVQQIYACKLVEALRRVRQRSSTTSNNETDKLVSGAAREIRDTADRVLAASARGTTRWSRAILASRVRAKLKKHRKAKKSTGNCKSRKGLTETNRIKLPAVERKLKILGRLVPGCRKVSVPNLLDEATDYIAALEMQVRAMEALAELLTAAAPRTTLTGT
>AtbHLH150
MSSEQGNGSNPSTSPEVEGTKTIPFRRRLQRGQRVFAPKLMEALRRSRVSSEEAPVRHLSRRWRATTAQKVYSLKLYDALQRSRRSATVRDTADKVLATTARGATRWSRAILVSRFGTSLRRRRNTKPASALAAAIRGSGGSGRRRKLSAVGNRVRVLGGLVPGCRRTALPELLDETADYIAALEMQVRAMTALSKILSELQPSTNLGSAL
>AtbHLH151
MGVTLEGQRKESIWVLMRRQRARRALVKKIMIRPRKSVEASRRPCRAIHRRVKTLKELVPNTKTSEGLDGLFRQTADYILALEMKVKVMQTMVQVLTETNCV
>AtbHLH153
MEFSRDAGMMMENKRNVCSLGESSIKRHKSDLSFSSKERKDKVGERISALQQIVSPYGKTDTASVLLDAMHYIEFLHEQVKVLSAPYLQTVPDATQEELEQYSLRNRGLCLVPMENTVGVAQSNGADIWAPVKTPLSPAFSVTSQSPFR
>AtbHLH154
MEYSRDSAEMMMETKRNVYSLEDNKIKRHKSSDLSFSSKERKDKLAERISALQQLVSPYGKTDTASVLLEGMQYIQFLQEQVKVLSAPYLQATPSTTEEEVEEYSLRSKGLCLVPLEYTSEVAQTNGADIWAPVKTPTSSHAFNLSSSNSPFQ
>AtbHLH155
MGSTSQEILKSFCFNTDWDYAVFWQLNHRGSRMVLTLEDAYYDHHGTNMHGAHDPLGLAVAKMSYHVYSLGEGIVGQVAVSGEHQWVFPENYNNCNSAFEFHNVWESQISAGIKTILVVAVGPCGVVQLGSLCKVNEDVNFVNHIRHLFLALRDPLADHAANLRQCNMNNSLCLPKMPSEGLHAEAFPDCSGEVDKAMDVEESNILTQYKTRRSDSMPYNTPSSCLVMEKAAQVVGGREVVQGSTCGSYSGVTFGFPVDLVGAKHENQVGTNIIRDAPHVGMTSGCKDSRDLDPNLHLYMKNHVLNDTSTSALAIEAERLITSQSYPRLDSTFQATSRTDKESSYHNEVFQLSENQGNKYIKETERMLGRNCESSQFDALISSGYTFAGSELLEALGSAFKQTNTGQEELLKSEHGSTMRPTDDMSHSQLTFDPGPENLLDAVVANVCQRDGNARDDMMSSRSVQSLLTNMELAEPSGQKKHNIVNPINSAMNQPPMAEVDTQQNSSDICGAFSSIGFSSTYPSSSSDQFQTSLDIPKKNKKRAKPGESSRPRPRDRQLIQDRIKELRELVPNGSKCSIDSLLERTIKHMLFLQNVTKHAEKLSKSANEKMQQKETGMQGSSCAVEVGGHLQVSSIIVENLNKQGMVLIEMLCEECGHFLEIANVIRSLDLVILRGFTETQGEKTWICFVTESQNSKVMQRMDILWSLVQIFQPKANEKG
>AtbHLH156
MGVLLREALRSMCVNNQWSYAVFWKIGCQNSSLLIWEECYNETESSSNPRRLCGLGVDTQGNEKVQLLTNRMMLNNRIILVGEGLVGRAAFTGHHQWILANSFNRDVHPPEVINEMLLQFSAGIQTVAVFPVVPHGVVQLGSSLPIMENLGFVNDVKGLILQLGCVPGALLSENYRTYEPAADFIGVPVSRIIPSQGHKILQSSAFVAETSKQHFNSTGSSDHQMVEESPCNLVDEHEGGWQSTTGFLTAGEVAVPSNPDAWLNQNFSCMSNVDAAEQQQIPCEDISSKRSLGSDDLFDMLGLDDKNKGCDNSWGVSQMRTEVLTRELSDFRIIQEMDPEFGSSGYELSGTDHLLDAVVSGACSSTKQISDETSESCKTTLTKVSNSSVTTPSHSSPQGSQLFEKKHGQPLGPSSVYGSQISSWVEQAHSLKREGSPRMVNKNETAKPANNRKRLKPGENPRPRPKDRQMIQDRVKELREIIPNGAKCSIDALLERTIKHMLFLQNVSKHSDKLKQTGESKIMKEDGGGATWAFEVGSKSMVCPIVVEDINPPRIFQVEMLCEQRGFFLEIADWIRSLGLTILKGVIETRVDKIWARFTVEASRDVTRMEIFMQLVNILEQTMKCGGNSKTILDGIKATMPLPVTGGCSM
>AtbHLH157
MGSEYKHILKSLCLSHGWSYAVFWRYDPINSMILRFEEAYNDEQSVALVDDMVLQAPILGQGIVGEVASSGNHQWLFSDTLFQWEHEFQNQFLCGFKILIRQFTYTQTIAIIPLGSSGVVQLGSTQKILESTEILEQTTRALQETCLKPHDSGDLDTLFESLGDCEIFPAESFQGFSFDDIFAEDNPPSLLSPEMISSEAASSNQDLTNGDDYGFDILQSYSLDDLYQLLADPPEQNCSSMVIQGVDKDLFDILGMNSQTPTMALPPKGLFSELISSSLSNNTCSSSLTNVQEYSGVNQSKRRKLDTSSAHSSSLFPQEETVTSRSLWIDDDERSSIGGNWKKPHEEGVKKKRAKAGESRRPRPKDRQMIQDRIKELRGMIPNGAKCSIDTLLDLTIKHMVFMQSLAKYAERLKQPYESKLVKEKERTWALEVGEEGVVCPIMVEELNREGEMQIEMVCEEREEFLEIGQVVRGLGLKILKGVMETRKGQIWAHFIVQAKPQVTRIQVLYSLVQLFQHHTKHDDLLS
>AtbHLH158
MASADKLINTDVPEKDVFAFHFLQSLSNLRKQNPFDTPDQKNYRVRKIKKAAYVSMARAAGGSSRLWSRALLRRADKDDNKIVRFSRRKWKISSKRRRSNQRAPVVEEAAERLRNLVPGGGGMETSKLMEETAHYIKCLSMQVKVMQCLVDGLSPK
>AtbHLH159
MQPTSSMNEEFLKKWQMGLQIFRPSIDNTSVHERKKAIKLSADVAMASLRKGTTCWSRALIEKTATEDNFLVRQMLSGIKAETLINKKLPKKTVCHRKIVRRSKKILRRKSKSASEEAAAKAKRLVKRRTQGLRNVVPGGELMSNDVLLLQETLDYIVSLQTQVNVMRSIVDAAEAEIER
>AtbHLH160
MSSQPNHQTSISSLLHDRLHIPPAETIVEKESAEKDTCQSQRKRKEPVLHEVDGSSSGAAKKQDHNAKERLRRMRLHASYLTLGTLLPDHSSSSSKVLFSLLLLQVRYVLLVVELYITFLADWQKKWSAPSIIDNVITYIPKLQNEVGELTLRKQKLVELERRGPSIRAISVLELGESGYEAVVQICLKKENEDEFSNLLHVMEVQGLSVLSASTSQVCREQRVVCYNFHVKVLCLILSSSFLFSLCFDRMETMC
>AtbHLH161
MSSRKSRSRQTGASMITDEQINDLVLQLHRLLPELANNRRSGKVSASRVLQETCSYIRNLSKEVDDLSERLSQLLESTDSAQAALIRSLLMQ
>AtbHLH162
MEPSHSNTGQSRSVDRKTVEKNRRMQMKSLYSELISLLPHHSSTEPLTLPDQLDEAANYIKKLQVNVEKKRERKRNLVATTTLEKLNSVGSSSVSSSVDVSVPRKLPKIEIQETGSIFHIFLVTSLEHKFMFCEIIRVLTEELGAEITHAGYSIVDDAVFHTLHCKVEEHDYGARSQIPERLEKIVNSVH
